# Supplementary material for: Genome-Wide Association Study of Multiple Sclerosis Confirms a Novel Locus at 5p13.1
Source: PLoS One. 2012 May 3;7(5):e36140. doi: 10.1371/journal.pone.0036140 (PMC3343041; doi:10.1371/journal.pone.0036140)
Supplement: Table S1 — Spearman correlation test of variants associated with PETGR4 expression in different human populations. (XLSX) [file pone.0036140.s004.xlsx]

## Sheet: Table S1
Probe	Gene	chromosome	Position B37	SpearmanCorr	rawPVal	1000permutationsAdjustedPVal	Variant
ILMN_1795930	ILMN_13328_5050541_ENSG00000171522_PTGER4	5	39885067	0.071556	0.547444	1	rs10941478
ILMN_1795930	ILMN_13328_5050541_ENSG00000171522_PTGER4	5	39885309	0.0530283	0.655909	1	rs13156902
ILMN_1795930	ILMN_13328_5050541_ENSG00000171522_PTGER4	5	39885826	0.0530283	0.655909	1	rs11958754
ILMN_1795930	ILMN_13328_5050541_ENSG00000171522_PTGER4	5	39885846	0.0530283	0.655909	1	rs11958755
ILMN_1795930	ILMN_13328_5050541_ENSG00000171522_PTGER4	5	39886067	0.0530283	0.655909	1	rs11956030
ILMN_1795930	ILMN_13328_5050541_ENSG00000171522_PTGER4	5	39886144	-0.0659776	0.579177	1	rs6867421
ILMN_1795930	ILMN_13328_5050541_ENSG00000171522_PTGER4	5	39886657	-0.0659776	0.579177	1	rs6451462
ILMN_1795930	ILMN_13328_5050541_ENSG00000171522_PTGER4	5	39886662	0.0530283	0.655909	1	rs34018001
ILMN_1795930	ILMN_13328_5050541_ENSG00000171522_PTGER4	5	39886685	-0.0593224	0.618102	1	.
ILMN_1795930	ILMN_13328_5050541_ENSG00000171522_PTGER4	5	39886738	0.0530283	0.655909	1	rs33999545
ILMN_1795930	ILMN_13328_5050541_ENSG00000171522_PTGER4	5	39887088	0.0530283	0.655909	1	rs11956941
ILMN_1795930	ILMN_13328_5050541_ENSG00000171522_PTGER4	5	39887334	-0.0303962	0.798505	1	rs577201
ILMN_1795930	ILMN_13328_5050541_ENSG00000171522_PTGER4	5	39887698	-0.238128	0.0424852	1	.
ILMN_1795930	ILMN_13328_5050541_ENSG00000171522_PTGER4	5	39888776	-0.0659776	0.579177	1	rs10941479
ILMN_1795930	ILMN_13328_5050541_ENSG00000171522_PTGER4	5	39890398	0.0731643	0.538455	1	.
ILMN_1795930	ILMN_13328_5050541_ENSG00000171522_PTGER4	5	39890546	0.0530283	0.655909	1	rs6873514
ILMN_1795930	ILMN_13328_5050541_ENSG00000171522_PTGER4	5	39890559	-0.0886448	0.455801	1	rs10617690
ILMN_1795930	ILMN_13328_5050541_ENSG00000171522_PTGER4	5	39890687	0.0327723	0.783126	1	rs66479706
ILMN_1795930	ILMN_13328_5050541_ENSG00000171522_PTGER4	5	39891194	-0.00230692	0.984546	1	rs569990
ILMN_1795930	ILMN_13328_5050541_ENSG00000171522_PTGER4	5	39891201	0.0739469	0.534106	1	rs475736
ILMN_1795930	ILMN_13328_5050541_ENSG00000171522_PTGER4	5	39892445	-0.0659776	0.579177	1	rs28624619
ILMN_1795930	ILMN_13328_5050541_ENSG00000171522_PTGER4	5	39892447	-0.0461277	0.698372	1	.
ILMN_1795930	ILMN_13328_5050541_ENSG00000171522_PTGER4	5	39892482	0.0848418	0.475434	1	.
ILMN_1795930	ILMN_13328_5050541_ENSG00000171522_PTGER4	5	39893448	0.0532779	0.654393	1	rs11747839
ILMN_1795930	ILMN_13328_5050541_ENSG00000171522_PTGER4	5	39893465	-0.0659776	0.579177	1	rs9292755
ILMN_1795930	ILMN_13328_5050541_ENSG00000171522_PTGER4	5	39893622	-0.0659776	0.579177	1	rs10043435
ILMN_1795930	ILMN_13328_5050541_ENSG00000171522_PTGER4	5	39894335	0.164058	0.165462	1	rs12188954
ILMN_1795930	ILMN_13328_5050541_ENSG00000171522_PTGER4	5	39894649	-0.0266012	0.823226	1	rs490982
ILMN_1795930	ILMN_13328_5050541_ENSG00000171522_PTGER4	5	39895014	0.151362	0.201144	1	rs72732101
ILMN_1795930	ILMN_13328_5050541_ENSG00000171522_PTGER4	5	39895108	-0.129202	0.275967	1	rs13164106
ILMN_1795930	ILMN_13328_5050541_ENSG00000171522_PTGER4	5	39895244	0.0309821	0.794706	1	rs34553679
ILMN_1795930	ILMN_13328_5050541_ENSG00000171522_PTGER4	5	39895245	-0.0170045	0.886457	1	rs604665
ILMN_1795930	ILMN_13328_5050541_ENSG00000171522_PTGER4	5	39895247	0.0309821	0.794706	1	rs7707951
ILMN_1795930	ILMN_13328_5050541_ENSG00000171522_PTGER4	5	39895426	-0.00230692	0.984546	1	rs519280
ILMN_1795930	ILMN_13328_5050541_ENSG00000171522_PTGER4	5	39895856	-0.0659776	0.579177	1	rs10045063
ILMN_1795930	ILMN_13328_5050541_ENSG00000171522_PTGER4	5	39896028	-0.00230692	0.984546	1	rs524767
ILMN_1795930	ILMN_13328_5050541_ENSG00000171522_PTGER4	5	39896029	0.0530283	0.655909	1	rs34689824
ILMN_1795930	ILMN_13328_5050541_ENSG00000171522_PTGER4	5	39896607	0.0218071	0.854699	1	.
ILMN_1795930	ILMN_13328_5050541_ENSG00000171522_PTGER4	5	39896656	0.0530283	0.655909	1	rs4432922
ILMN_1795930	ILMN_13328_5050541_ENSG00000171522_PTGER4	5	39896773	-0.00230692	0.984546	1	rs560783
ILMN_1795930	ILMN_13328_5050541_ENSG00000171522_PTGER4	5	39897122	-0.00230692	0.984546	1	rs683367
ILMN_1795930	ILMN_13328_5050541_ENSG00000171522_PTGER4	5	39897203	-0.00230692	0.984546	1	rs682913
ILMN_1795930	ILMN_13328_5050541_ENSG00000171522_PTGER4	5	39898872	-0.130998	0.269292	1	rs503621
ILMN_1795930	ILMN_13328_5050541_ENSG00000171522_PTGER4	5	39898889	-0.130998	0.269292	1	rs503683
ILMN_1795930	ILMN_13328_5050541_ENSG00000171522_PTGER4	5	39898967	-0.130998	0.269292	1	rs504521
ILMN_1795930	ILMN_13328_5050541_ENSG00000171522_PTGER4	5	39899780	0.0520292	0.661995	1	rs72734106
ILMN_1795930	ILMN_13328_5050541_ENSG00000171522_PTGER4	5	39900398	0.0867441	0.465557	1	rs72734107
ILMN_1795930	ILMN_13328_5050541_ENSG00000171522_PTGER4	5	39900570	0.133358	0.260683	1	rs72734109
ILMN_1795930	ILMN_13328_5050541_ENSG00000171522_PTGER4	5	39900877	0.133358	0.260683	1	rs16869395
ILMN_1795930	ILMN_13328_5050541_ENSG00000171522_PTGER4	5	39901003	0.0530283	0.655909	1	rs725425
ILMN_1795930	ILMN_13328_5050541_ENSG00000171522_PTGER4	5	39901019	0.00545177	0.963489	1	.
ILMN_1795930	ILMN_13328_5050541_ENSG00000171522_PTGER4	5	39901149	-0.00230692	0.984546	1	rs1423259
ILMN_1795930	ILMN_13328_5050541_ENSG00000171522_PTGER4	5	39901521	0.0867441	0.465557	1	rs1423260
ILMN_1795930	ILMN_13328_5050541_ENSG00000171522_PTGER4	5	39901534	-0.00230692	0.984546	1	rs488840
ILMN_1795930	ILMN_13328_5050541_ENSG00000171522_PTGER4	5	39902228	0.0249591	0.833978	1	.
ILMN_1795930	ILMN_13328_5050541_ENSG00000171522_PTGER4	5	39902365	0.0530283	0.655909	1	rs11954519
ILMN_1795930	ILMN_13328_5050541_ENSG00000171522_PTGER4	5	39902537	-0.0303962	0.798505	1	rs688672
ILMN_1795930	ILMN_13328_5050541_ENSG00000171522_PTGER4	5	39902583	0.057923	0.626427	1	rs111852612
ILMN_1795930	ILMN_13328_5050541_ENSG00000171522_PTGER4	5	39902609	-0.135531	0.252924	1	rs2161534
ILMN_1795930	ILMN_13328_5050541_ENSG00000171522_PTGER4	5	39903131	0.0530283	0.655909	1	rs10512718
ILMN_1795930	ILMN_13328_5050541_ENSG00000171522_PTGER4	5	39903181	-0.00230692	0.984546	1	rs685622
ILMN_1795930	ILMN_13328_5050541_ENSG00000171522_PTGER4	5	39903405	0.167232	0.157318	1	rs4464722
ILMN_1795930	ILMN_13328_5050541_ENSG00000171522_PTGER4	5	39903447	-0.00230692	0.984546	1	rs674174
ILMN_1795930	ILMN_13328_5050541_ENSG00000171522_PTGER4	5	39903954	0.150558	0.203578	1	rs72246967
ILMN_1795930	ILMN_13328_5050541_ENSG00000171522_PTGER4	5	39904018	0.0867441	0.465557	1	rs1862553
ILMN_1795930	ILMN_13328_5050541_ENSG00000171522_PTGER4	5	39904018	0.0569194	0.632427	1	rs1862553
ILMN_1795930	ILMN_13328_5050541_ENSG00000171522_PTGER4	5	39904402	-0.00230692	0.984546	1	rs549735
ILMN_1795930	ILMN_13328_5050541_ENSG00000171522_PTGER4	5	39905224	0.0101414	0.932138	1	.
ILMN_1795930	ILMN_13328_5050541_ENSG00000171522_PTGER4	5	39905848	-0.0303962	0.798505	1	rs642797
ILMN_1795930	ILMN_13328_5050541_ENSG00000171522_PTGER4	5	39906038	-0.0303962	0.798505	1	rs641931
ILMN_1795930	ILMN_13328_5050541_ENSG00000171522_PTGER4	5	39906377	0.133358	0.260683	1	rs16869399
ILMN_1795930	ILMN_13328_5050541_ENSG00000171522_PTGER4	5	39906673	-0.00230692	0.984546	1	rs565120
ILMN_1795930	ILMN_13328_5050541_ENSG00000171522_PTGER4	5	39906765	-0.00230692	0.984546	1	rs575668
ILMN_1795930	ILMN_13328_5050541_ENSG00000171522_PTGER4	5	39906778	-0.00230692	0.984546	1	rs628239
ILMN_1795930	ILMN_13328_5050541_ENSG00000171522_PTGER4	5	39907136	-0.00230692	0.984546	1	rs626849
ILMN_1795930	ILMN_13328_5050541_ENSG00000171522_PTGER4	5	39907157	0.012964	0.913315	1	rs1113439
ILMN_1795930	ILMN_13328_5050541_ENSG00000171522_PTGER4	5	39907590	0.133358	0.260683	1	rs1986848
ILMN_1795930	ILMN_13328_5050541_ENSG00000171522_PTGER4	5	39907591	0.133358	0.260683	1	rs1986849
ILMN_1795930	ILMN_13328_5050541_ENSG00000171522_PTGER4	5	39908001	0.0867441	0.465557	1	rs2081105
ILMN_1795930	ILMN_13328_5050541_ENSG00000171522_PTGER4	5	39908398	-0.00177072	0.988138	1	rs34112999
ILMN_1795930	ILMN_13328_5050541_ENSG00000171522_PTGER4	5	39908401	-0.0989151	0.405077	1	.
ILMN_1795930	ILMN_13328_5050541_ENSG00000171522_PTGER4	5	39908448	-0.190427	0.106585	1	rs6875143
ILMN_1795930	ILMN_13328_5050541_ENSG00000171522_PTGER4	5	39908533	0.0530283	0.655909	1	rs150600661
ILMN_1795930	ILMN_13328_5050541_ENSG00000171522_PTGER4	5	39908637	0.0867441	0.465557	1	rs12654515
ILMN_1795930	ILMN_13328_5050541_ENSG00000171522_PTGER4	5	39908712	-0.0777824	0.513051	1	rs582489
ILMN_1795930	ILMN_13328_5050541_ENSG00000171522_PTGER4	5	39909332	0.0530283	0.655909	1	rs71623830
ILMN_1795930	ILMN_13328_5050541_ENSG00000171522_PTGER4	5	39909754	0.0530283	0.655909	1	rs142319671
ILMN_1795930	ILMN_13328_5050541_ENSG00000171522_PTGER4	5	39909763	-0.0303962	0.798505	1	rs561367
ILMN_1795930	ILMN_13328_5050541_ENSG00000171522_PTGER4	5	39909855	0.00338631	0.977317	1	rs675009
ILMN_1795930	ILMN_13328_5050541_ENSG00000171522_PTGER4	5	39910080	-0.0410823	0.730023	1	rs549234
ILMN_1795930	ILMN_13328_5050541_ENSG00000171522_PTGER4	5	39910999	0.0245457	0.83669	1	rs696768
ILMN_1795930	ILMN_13328_5050541_ENSG00000171522_PTGER4	5	39911018	-0.0388736	0.744026	1	rs70985324
ILMN_1795930	ILMN_13328_5050541_ENSG00000171522_PTGER4	5	39911322	-0.0619787	0.602431	1	rs10214250
ILMN_1795930	ILMN_13328_5050541_ENSG00000171522_PTGER4	5	39911417	0.133358	0.260683	1	rs10941482
ILMN_1795930	ILMN_13328_5050541_ENSG00000171522_PTGER4	5	39911616	-0.066579	0.575715	1	.
ILMN_1795930	ILMN_13328_5050541_ENSG00000171522_PTGER4	5	39912624	0.0530283	0.655909	1	rs11952467
ILMN_1795930	ILMN_13328_5050541_ENSG00000171522_PTGER4	5	39912997	-0.135531	0.252924	1	rs10039586
ILMN_1795930	ILMN_13328_5050541_ENSG00000171522_PTGER4	5	39913197	0.0530283	0.655909	1	rs17804131
ILMN_1795930	ILMN_13328_5050541_ENSG00000171522_PTGER4	5	39915351	-0.00230692	0.984546	1	rs516271
ILMN_1795930	ILMN_13328_5050541_ENSG00000171522_PTGER4	5	39915625	-0.00230692	0.984546	1	rs539470
ILMN_1795930	ILMN_13328_5050541_ENSG00000171522_PTGER4	5	39915764	0.133358	0.260683	1	rs10941483
ILMN_1795930	ILMN_13328_5050541_ENSG00000171522_PTGER4	5	39916019	-0.00230692	0.984546	1	rs543061
ILMN_1795930	ILMN_13328_5050541_ENSG00000171522_PTGER4	5	39916287	-0.0152379	0.898186	1	rs545700
ILMN_1795930	ILMN_13328_5050541_ENSG00000171522_PTGER4	5	39916790	0.191809	0.104021	1	.
ILMN_1795930	ILMN_13328_5050541_ENSG00000171522_PTGER4	5	39917616	-0.0453618	0.703145	1	.
ILMN_1795930	ILMN_13328_5050541_ENSG00000171522_PTGER4	5	39917618	-0.029938	0.80148	1	rs11377512
ILMN_1795930	ILMN_13328_5050541_ENSG00000171522_PTGER4	5	39917970	0.133358	0.260683	1	rs72734193
ILMN_1795930	ILMN_13328_5050541_ENSG00000171522_PTGER4	5	39918656	-0.0696699	0.558078	1	.
ILMN_1795930	ILMN_13328_5050541_ENSG00000171522_PTGER4	5	39919202	0.133358	0.260683	1	rs16869416
ILMN_1795930	ILMN_13328_5050541_ENSG00000171522_PTGER4	5	39919579	0.0348322	0.769859	1	rs74745879
ILMN_1795930	ILMN_13328_5050541_ENSG00000171522_PTGER4	5	39919828	-0.00230692	0.984546	1	rs551965
ILMN_1795930	ILMN_13328_5050541_ENSG00000171522_PTGER4	5	39920344	0.0530283	0.655909	1	rs35369970
ILMN_1795930	ILMN_13328_5050541_ENSG00000171522_PTGER4	5	39920369	0.0530283	0.655909	1	rs11954872
ILMN_1795930	ILMN_13328_5050541_ENSG00000171522_PTGER4	5	39921494	0.114733	0.333768	1	rs58251744
ILMN_1795930	ILMN_13328_5050541_ENSG00000171522_PTGER4	5	39921531	0.133358	0.260683	1	rs1423261
ILMN_1795930	ILMN_13328_5050541_ENSG00000171522_PTGER4	5	39922630	0.0867441	0.465557	1	rs72734200
ILMN_1795930	ILMN_13328_5050541_ENSG00000171522_PTGER4	5	39923085	0.0867441	0.465557	1	rs72734201
ILMN_1795930	ILMN_13328_5050541_ENSG00000171522_PTGER4	5	39923590	0.0867441	0.465557	1	rs1363866
ILMN_1795930	ILMN_13328_5050541_ENSG00000171522_PTGER4	5	39924171	0.0530283	0.655909	1	rs34335370
ILMN_1795930	ILMN_13328_5050541_ENSG00000171522_PTGER4	5	39924399	-0.00230692	0.984546	1	rs568019
ILMN_1795930	ILMN_13328_5050541_ENSG00000171522_PTGER4	5	39924413	-0.149291	0.20745	1	.
ILMN_1795930	ILMN_13328_5050541_ENSG00000171522_PTGER4	5	39924922	-0.135531	0.252924	1	rs10076713
ILMN_1795930	ILMN_13328_5050541_ENSG00000171522_PTGER4	5	39924983	-0.0360926	0.761774	1	rs529134
ILMN_1795930	ILMN_13328_5050541_ENSG00000171522_PTGER4	5	39925385	-0.00230692	0.984546	1	rs532827
ILMN_1795930	ILMN_13328_5050541_ENSG00000171522_PTGER4	5	39925723	0.0867441	0.465557	1	rs2047098
ILMN_1795930	ILMN_13328_5050541_ENSG00000171522_PTGER4	5	39925959	-0.189814	0.10774	1	.
ILMN_1795930	ILMN_13328_5050541_ENSG00000171522_PTGER4	5	39926494	-0.0303962	0.798505	1	rs565731
ILMN_1795930	ILMN_13328_5050541_ENSG00000171522_PTGER4	5	39926590	-0.0339853	0.775306	1	rs62359308
ILMN_1795930	ILMN_13328_5050541_ENSG00000171522_PTGER4	5	39926763	-0.00230692	0.984546	1	rs563098
ILMN_1795930	ILMN_13328_5050541_ENSG00000171522_PTGER4	5	39926785	0.00847002	0.943302	1	rs563046
ILMN_1795930	ILMN_13328_5050541_ENSG00000171522_PTGER4	5	39927552	-0.224766	0.0559024	1	.
ILMN_1795930	ILMN_13328_5050541_ENSG00000171522_PTGER4	5	39927851	0.0938081	0.429875	1	rs508614
ILMN_1795930	ILMN_13328_5050541_ENSG00000171522_PTGER4	5	39928264	-0.0374026	0.753398	1	.
ILMN_1795930	ILMN_13328_5050541_ENSG00000171522_PTGER4	5	39928858	0.0530283	0.655909	1	rs13170683
ILMN_1795930	ILMN_13328_5050541_ENSG00000171522_PTGER4	5	39929293	-0.0303962	0.798505	1	rs672091
ILMN_1795930	ILMN_13328_5050541_ENSG00000171522_PTGER4	5	39929354	0.215548	0.067034	1	.
ILMN_1795930	ILMN_13328_5050541_ENSG00000171522_PTGER4	5	39929770	0.0938081	0.429875	1	rs568179
ILMN_1795930	ILMN_13328_5050541_ENSG00000171522_PTGER4	5	39929966	-0.135531	0.252924	1	rs1124614
ILMN_1795930	ILMN_13328_5050541_ENSG00000171522_PTGER4	5	39930616	0.0867441	0.465557	1	rs59339011
ILMN_1795930	ILMN_13328_5050541_ENSG00000171522_PTGER4	5	39930660	0.184261	0.118631	1	.
ILMN_1795930	ILMN_13328_5050541_ENSG00000171522_PTGER4	5	39930935	0.0530283	0.655909	1	rs7721606
ILMN_1795930	ILMN_13328_5050541_ENSG00000171522_PTGER4	5	39931389	0.133358	0.260683	1	rs7706413
ILMN_1795930	ILMN_13328_5050541_ENSG00000171522_PTGER4	5	39932268	0.0739469	0.534106	1	rs542708
ILMN_1795930	ILMN_13328_5050541_ENSG00000171522_PTGER4	5	39932336	-0.102414	0.388583	1	rs641912
ILMN_1795930	ILMN_13328_5050541_ENSG00000171522_PTGER4	5	39932564	-0.0754314	0.525906	1	rs149332261
ILMN_1795930	ILMN_13328_5050541_ENSG00000171522_PTGER4	5	39932943	0.0530283	0.655909	1	rs70985328
ILMN_1795930	ILMN_13328_5050541_ENSG00000171522_PTGER4	5	39934049	-0.195116	0.098079	1	.
ILMN_1795930	ILMN_13328_5050541_ENSG00000171522_PTGER4	5	39935235	0.0530283	0.655909	1	rs7732943
ILMN_1795930	ILMN_13328_5050541_ENSG00000171522_PTGER4	5	39935687	0.0530283	0.655909	1	rs2112944
ILMN_1795930	ILMN_13328_5050541_ENSG00000171522_PTGER4	5	39936006	-0.135531	0.252924	1	rs9292756
ILMN_1795930	ILMN_13328_5050541_ENSG00000171522_PTGER4	5	39936352	0.0530283	0.655909	1	rs34433404
ILMN_1795930	ILMN_13328_5050541_ENSG00000171522_PTGER4	5	39936377	0.0530283	0.655909	1	rs34718223
ILMN_1795930	ILMN_13328_5050541_ENSG00000171522_PTGER4	5	39936705	-0.0827124	0.486623	1	rs565666
ILMN_1795930	ILMN_13328_5050541_ENSG00000171522_PTGER4	5	39936733	-0.0303962	0.798505	1	rs594020
ILMN_1795930	ILMN_13328_5050541_ENSG00000171522_PTGER4	5	39937509	-0.102414	0.388583	1	rs558295
ILMN_1795930	ILMN_13328_5050541_ENSG00000171522_PTGER4	5	39938453	0.198519	0.0922439	1	.
ILMN_1795930	ILMN_13328_5050541_ENSG00000171522_PTGER4	5	39939177	-0.119299	0.314756	1	.
ILMN_1795930	ILMN_13328_5050541_ENSG00000171522_PTGER4	5	39939668	-0.102414	0.388583	1	rs474886
ILMN_1795930	ILMN_13328_5050541_ENSG00000171522_PTGER4	5	39939851	0.0754314	0.525906	1	.
ILMN_1795930	ILMN_13328_5050541_ENSG00000171522_PTGER4	5	39940003	-0.102414	0.388583	1	rs75560649
ILMN_1795930	ILMN_13328_5050541_ENSG00000171522_PTGER4	5	39940370	-0.135531	0.252924	1	rs13168215
ILMN_1795930	ILMN_13328_5050541_ENSG00000171522_PTGER4	5	39940685	-0.135531	0.252924	1	rs17215935
ILMN_1795930	ILMN_13328_5050541_ENSG00000171522_PTGER4	5	39941388	0.0853278	0.4729	1	rs143931903
ILMN_1795930	ILMN_13328_5050541_ENSG00000171522_PTGER4	5	39941567	-0.102414	0.388583	1	rs577865
ILMN_1795930	ILMN_13328_5050541_ENSG00000171522_PTGER4	5	39942619	-0.0938426	0.429704	1	rs482375
ILMN_1795930	ILMN_13328_5050541_ENSG00000171522_PTGER4	5	39943297	-0.135531	0.252924	1	rs60035687
ILMN_1795930	ILMN_13328_5050541_ENSG00000171522_PTGER4	5	39943299	-0.102414	0.388583	1	rs565335
ILMN_1795930	ILMN_13328_5050541_ENSG00000171522_PTGER4	5	39943299	-0.135531	0.252924	1	rs565335
ILMN_1795930	ILMN_13328_5050541_ENSG00000171522_PTGER4	5	39943688	-0.0303962	0.798505	1	rs355739
ILMN_1795930	ILMN_13328_5050541_ENSG00000171522_PTGER4	5	39945113	-0.256098	0.0287465	1	.
ILMN_1795930	ILMN_13328_5050541_ENSG00000171522_PTGER4	5	39946160	-0.0839347	0.480183	1	rs506990
ILMN_1795930	ILMN_13328_5050541_ENSG00000171522_PTGER4	5	39946183	0.0867441	0.465557	1	rs16869449
ILMN_1795930	ILMN_13328_5050541_ENSG00000171522_PTGER4	5	39947224	-0.0938841	0.429499	1	rs1976521
ILMN_1795930	ILMN_13328_5050541_ENSG00000171522_PTGER4	5	39947569	-0.108987	0.358695	1	rs13168130
ILMN_1795930	ILMN_13328_5050541_ENSG00000171522_PTGER4	5	39947722	0.0528407	0.65705	1	.
ILMN_1795930	ILMN_13328_5050541_ENSG00000171522_PTGER4	5	39947736	-0.0839618	0.480041	1	rs34755185
ILMN_1795930	ILMN_13328_5050541_ENSG00000171522_PTGER4	5	39947777	-0.108987	0.358695	1	rs17804894
ILMN_1795930	ILMN_13328_5050541_ENSG00000171522_PTGER4	5	39948183	0.0867441	0.465557	1	rs16869453
ILMN_1795930	ILMN_13328_5050541_ENSG00000171522_PTGER4	5	39949100	-0.207628	0.0779643	1	.
ILMN_1795930	ILMN_13328_5050541_ENSG00000171522_PTGER4	5	39950062	-0.0925507	0.43611	1	rs497155
ILMN_1795930	ILMN_13328_5050541_ENSG00000171522_PTGER4	5	39950092	0.0062435	0.958191	1	rs16869470
ILMN_1795930	ILMN_13328_5050541_ENSG00000171522_PTGER4	5	39950175	-0.108987	0.358695	1	rs355734
ILMN_1795930	ILMN_13328_5050541_ENSG00000171522_PTGER4	5	39950266	-0.195031	0.0982276	1	rs495237
ILMN_1795930	ILMN_13328_5050541_ENSG00000171522_PTGER4	5	39950739	-0.0303962	0.798505	1	rs355733
ILMN_1795930	ILMN_13328_5050541_ENSG00000171522_PTGER4	5	39950745	0.068519	0.564615	1	rs5867493
ILMN_1795930	ILMN_13328_5050541_ENSG00000171522_PTGER4	5	39950998	-0.0454314	0.702711	1	.
ILMN_1795930	ILMN_13328_5050541_ENSG00000171522_PTGER4	5	39951219	-0.108987	0.358695	1	rs76705877
ILMN_1795930	ILMN_13328_5050541_ENSG00000171522_PTGER4	5	39951304	-0.108987	0.358695	1	rs11957737
ILMN_1795930	ILMN_13328_5050541_ENSG00000171522_PTGER4	5	39951365	-0.108987	0.358695	1	rs433896
ILMN_1795930	ILMN_13328_5050541_ENSG00000171522_PTGER4	5	39951451	0.0764512	0.52031	1	rs11951263
ILMN_1795930	ILMN_13328_5050541_ENSG00000171522_PTGER4	5	39951952	0.114733	0.333768	1	rs12054875
ILMN_1795930	ILMN_13328_5050541_ENSG00000171522_PTGER4	5	39952013	0.0867441	0.465557	1	rs6860702
ILMN_1795930	ILMN_13328_5050541_ENSG00000171522_PTGER4	5	39952099	0.0867441	0.465557	1	rs6880229
ILMN_1795930	ILMN_13328_5050541_ENSG00000171522_PTGER4	5	39952760	-0.108987	0.358695	1	rs11952285
ILMN_1795930	ILMN_13328_5050541_ENSG00000171522_PTGER4	5	39953241	0.0867441	0.465557	1	rs12655057
ILMN_1795930	ILMN_13328_5050541_ENSG00000171522_PTGER4	5	39953458	-0.135531	0.252924	1	rs9885229
ILMN_1795930	ILMN_13328_5050541_ENSG00000171522_PTGER4	5	39953869	0.0963146	0.417598	1	.
ILMN_1795930	ILMN_13328_5050541_ENSG00000171522_PTGER4	5	39954014	-0.195031	0.0982276	1	rs34942119
ILMN_1795930	ILMN_13328_5050541_ENSG00000171522_PTGER4	5	39954210	-0.108987	0.358695	1	rs355717
ILMN_1795930	ILMN_13328_5050541_ENSG00000171522_PTGER4	5	39955141	-0.0303962	0.798505	1	rs355718
ILMN_1795930	ILMN_13328_5050541_ENSG00000171522_PTGER4	5	39955344	-0.108987	0.358695	1	rs7711651
ILMN_1795930	ILMN_13328_5050541_ENSG00000171522_PTGER4	5	39956157	-0.108987	0.358695	1	rs1827862
ILMN_1795930	ILMN_13328_5050541_ENSG00000171522_PTGER4	5	39956263	-0.0303962	0.798505	1	rs78647235
ILMN_1795930	ILMN_13328_5050541_ENSG00000171522_PTGER4	5	39956515	-0.0303962	0.798505	1	rs355721
ILMN_1795930	ILMN_13328_5050541_ENSG00000171522_PTGER4	5	39956930	-0.0303962	0.798505	1	rs355722
ILMN_1795930	ILMN_13328_5050541_ENSG00000171522_PTGER4	5	39957182	-0.0303962	0.798505	1	rs76930112
ILMN_1795930	ILMN_13328_5050541_ENSG00000171522_PTGER4	5	39957461	-0.108987	0.358695	1	rs990859
ILMN_1795930	ILMN_13328_5050541_ENSG00000171522_PTGER4	5	39957536	-0.0303962	0.798505	1	rs355723
ILMN_1795930	ILMN_13328_5050541_ENSG00000171522_PTGER4	5	39957953	-0.108987	0.358695	1	rs355725
ILMN_1795930	ILMN_13328_5050541_ENSG00000171522_PTGER4	5	39958019	-0.0303962	0.798505	1	rs380611
ILMN_1795930	ILMN_13328_5050541_ENSG00000171522_PTGER4	5	39958189	0.0062435	0.958191	1	rs76981425
ILMN_1795930	ILMN_13328_5050541_ENSG00000171522_PTGER4	5	39958273	-0.0303962	0.798505	1	rs355726
ILMN_1795930	ILMN_13328_5050541_ENSG00000171522_PTGER4	5	39958484	-0.108987	0.358695	1	rs355727
ILMN_1795930	ILMN_13328_5050541_ENSG00000171522_PTGER4	5	39958530	-0.0814577	0.493279	1	rs700253
ILMN_1795930	ILMN_13328_5050541_ENSG00000171522_PTGER4	5	39958538	0.00219224	0.985314	1	rs75393140
ILMN_1795930	ILMN_13328_5050541_ENSG00000171522_PTGER4	5	39958556	-0.0303962	0.798505	1	rs355728
ILMN_1795930	ILMN_13328_5050541_ENSG00000171522_PTGER4	5	39960038	0.164696	0.163799	1	.
ILMN_1795930	ILMN_13328_5050541_ENSG00000171522_PTGER4	5	39960584	-0.135531	0.252924	1	rs10473156
ILMN_1795930	ILMN_13328_5050541_ENSG00000171522_PTGER4	5	39960631	-0.0303962	0.798505	1	rs355730
ILMN_1795930	ILMN_13328_5050541_ENSG00000171522_PTGER4	5	39961449	-0.0303962	0.798505	1	rs355731
ILMN_1795930	ILMN_13328_5050541_ENSG00000171522_PTGER4	5	39962988	-0.0303962	0.798505	1	rs438078
ILMN_1795930	ILMN_13328_5050541_ENSG00000171522_PTGER4	5	39963379	0.0867441	0.465557	1	rs60579999
ILMN_1795930	ILMN_13328_5050541_ENSG00000171522_PTGER4	5	39963414	0.134082	0.258081	1	.
ILMN_1795930	ILMN_13328_5050541_ENSG00000171522_PTGER4	5	39963625	-0.092007	0.438822	1	rs7726422
ILMN_1795930	ILMN_13328_5050541_ENSG00000171522_PTGER4	5	39963737	-0.0438311	0.712719	1	rs551666
ILMN_1795930	ILMN_13328_5050541_ENSG00000171522_PTGER4	5	39963757	-0.0303962	0.798505	1	rs783344
ILMN_1795930	ILMN_13328_5050541_ENSG00000171522_PTGER4	5	39963839	0.0417843	0.725591	1	rs12171505
ILMN_1795930	ILMN_13328_5050541_ENSG00000171522_PTGER4	5	39963870	-0.0180772	0.879346	1	rs62359344
ILMN_1795930	ILMN_13328_5050541_ENSG00000171522_PTGER4	5	39963875	-0.116765	0.325216	1	rs62359345
ILMN_1795930	ILMN_13328_5050541_ENSG00000171522_PTGER4	5	39963877	-0.0376627	0.751738	1	rs143357010
ILMN_1795930	ILMN_13328_5050541_ENSG00000171522_PTGER4	5	39964627	-0.108987	0.358695	1	rs173326
ILMN_1795930	ILMN_13328_5050541_ENSG00000171522_PTGER4	5	39964963	-0.0303962	0.798505	1	rs355716
ILMN_1795930	ILMN_13328_5050541_ENSG00000171522_PTGER4	5	39965242	-0.0303962	0.798505	1	rs355715
ILMN_1795930	ILMN_13328_5050541_ENSG00000171522_PTGER4	5	39965347	-0.0303962	0.798505	1	rs355714
ILMN_1795930	ILMN_13328_5050541_ENSG00000171522_PTGER4	5	39966057	0.0327106	0.783524	1	.
ILMN_1795930	ILMN_13328_5050541_ENSG00000171522_PTGER4	5	39966151	-0.0411108	0.729843	1	rs80279534
ILMN_1795930	ILMN_13328_5050541_ENSG00000171522_PTGER4	5	39966181	-0.0303962	0.798505	1	rs168542
ILMN_1795930	ILMN_13328_5050541_ENSG00000171522_PTGER4	5	39966244	-0.0303962	0.798505	1	rs168541
ILMN_1795930	ILMN_13328_5050541_ENSG00000171522_PTGER4	5	39966403	-0.0303962	0.798505	1	rs355713
ILMN_1795930	ILMN_13328_5050541_ENSG00000171522_PTGER4	5	39966761	-0.0303962	0.798505	1	rs355712
ILMN_1795930	ILMN_13328_5050541_ENSG00000171522_PTGER4	5	39967219	0.000207005	0.998613	1	.
ILMN_1795930	ILMN_13328_5050541_ENSG00000171522_PTGER4	5	39967259	-0.0303962	0.798505	1	rs355711
ILMN_1795930	ILMN_13328_5050541_ENSG00000171522_PTGER4	5	39967270	-0.102414	0.388583	1	rs700254
ILMN_1795930	ILMN_13328_5050541_ENSG00000171522_PTGER4	5	39967346	-0.102414	0.388583	1	rs700255
ILMN_1795930	ILMN_13328_5050541_ENSG00000171522_PTGER4	5	39967688	0.00304316	0.979615	1	.
ILMN_1795930	ILMN_13328_5050541_ENSG00000171522_PTGER4	5	39967785	-0.0303962	0.798505	1	rs355710
ILMN_1795930	ILMN_13328_5050541_ENSG00000171522_PTGER4	5	39968105	-0.108987	0.358695	1	rs355709
ILMN_1795930	ILMN_13328_5050541_ENSG00000171522_PTGER4	5	39968124	-0.102414	0.388583	1	rs7710885
ILMN_1795930	ILMN_13328_5050541_ENSG00000171522_PTGER4	5	39968210	-0.108987	0.358695	1	rs355708
ILMN_1795930	ILMN_13328_5050541_ENSG00000171522_PTGER4	5	39968427	-0.135531	0.252924	1	rs7735217
ILMN_1795930	ILMN_13328_5050541_ENSG00000171522_PTGER4	5	39968812	-0.135531	0.252924	1	rs62359346
ILMN_1795930	ILMN_13328_5050541_ENSG00000171522_PTGER4	5	39969345	-0.0366613	0.758134	1	rs412118
ILMN_1795930	ILMN_13328_5050541_ENSG00000171522_PTGER4	5	39969464	-0.108987	0.358695	1	rs454068
ILMN_1795930	ILMN_13328_5050541_ENSG00000171522_PTGER4	5	39970196	-0.0456219	0.701523	1	rs453903
ILMN_1795930	ILMN_13328_5050541_ENSG00000171522_PTGER4	5	39971321	-0.0303962	0.798505	1	rs370303
ILMN_1795930	ILMN_13328_5050541_ENSG00000171522_PTGER4	5	39971836	-0.0303962	0.798505	1	.
ILMN_1795930	ILMN_13328_5050541_ENSG00000171522_PTGER4	5	39971845	0.0359246	0.762851	1	.
ILMN_1795930	ILMN_13328_5050541_ENSG00000171522_PTGER4	5	39971857	-0.179945	0.127665	1	rs188355915
ILMN_1795930	ILMN_13328_5050541_ENSG00000171522_PTGER4	5	39971875	0.129032	0.276604	1	.
ILMN_1795930	ILMN_13328_5050541_ENSG00000171522_PTGER4	5	39971899	0.154918	0.190639	1	.
ILMN_1795930	ILMN_13328_5050541_ENSG00000171522_PTGER4	5	39972027	-0.0303962	0.798505	1	rs2371378
ILMN_1795930	ILMN_13328_5050541_ENSG00000171522_PTGER4	5	39972087	0.110302	0.352893	1	rs74701601
ILMN_1795930	ILMN_13328_5050541_ENSG00000171522_PTGER4	5	39972738	-0.092007	0.438822	1	rs6879363
ILMN_1795930	ILMN_13328_5050541_ENSG00000171522_PTGER4	5	39974079	-0.135531	0.252924	1	rs62359349
ILMN_1795930	ILMN_13328_5050541_ENSG00000171522_PTGER4	5	39974809	-0.0303962	0.798505	1	rs355740
ILMN_1795930	ILMN_13328_5050541_ENSG00000171522_PTGER4	5	39974846	-0.0614805	0.605357	1	rs355741
ILMN_1795930	ILMN_13328_5050541_ENSG00000171522_PTGER4	5	39975682	0.193548	0.100861	1	rs114389673
ILMN_1795930	ILMN_13328_5050541_ENSG00000171522_PTGER4	5	39976098	-0.0303962	0.798505	1	rs2652163
ILMN_1795930	ILMN_13328_5050541_ENSG00000171522_PTGER4	5	39976258	-0.115839	0.329096	1	rs34805674
ILMN_1795930	ILMN_13328_5050541_ENSG00000171522_PTGER4	5	39976298	0.0789343	0.506811	1	.
ILMN_1795930	ILMN_13328_5050541_ENSG00000171522_PTGER4	5	39976317	0.0952403	0.422835	1	rs77105516
ILMN_1795930	ILMN_13328_5050541_ENSG00000171522_PTGER4	5	39976318	-0.0671739	0.5723	1	.
ILMN_1795930	ILMN_13328_5050541_ENSG00000171522_PTGER4	5	39976324	-0.31672	0.00633324	0.952	rs2102318
ILMN_1795930	ILMN_13328_5050541_ENSG00000171522_PTGER4	5	39976334	-0.219421	0.0621563	1	.
ILMN_1795930	ILMN_13328_5050541_ENSG00000171522_PTGER4	5	39976389	0.0391314	0.742387	1	.
ILMN_1795930	ILMN_13328_5050541_ENSG00000171522_PTGER4	5	39976394	-0.0228896	0.847571	1	.
ILMN_1795930	ILMN_13328_5050541_ENSG00000171522_PTGER4	5	39976395	-0.0320299	0.787923	1	rs70985333
ILMN_1795930	ILMN_13328_5050541_ENSG00000171522_PTGER4	5	39976402	-0.0654771	0.582064	1	.
ILMN_1795930	ILMN_13328_5050541_ENSG00000171522_PTGER4	5	39976466	-0.104697	0.378037	1	.
ILMN_1795930	ILMN_13328_5050541_ENSG00000171522_PTGER4	5	39976470	-0.0813311	0.493954	1	.
ILMN_1795930	ILMN_13328_5050541_ENSG00000171522_PTGER4	5	39976485	0.154075	0.193093	1	.
ILMN_1795930	ILMN_13328_5050541_ENSG00000171522_PTGER4	5	39976491	-0.0767735	0.518548	1	.
ILMN_1795930	ILMN_13328_5050541_ENSG00000171522_PTGER4	5	39976493	-0.0743119	0.532084	1	.
ILMN_1795930	ILMN_13328_5050541_ENSG00000171522_PTGER4	5	39976530	0.0246996	0.835679	1	rs7723342
ILMN_1795930	ILMN_13328_5050541_ENSG00000171522_PTGER4	5	39977194	-0.0229857	0.846939	1	rs355743
ILMN_1795930	ILMN_13328_5050541_ENSG00000171522_PTGER4	5	39977308	-0.106503	0.369819	1	rs355744
ILMN_1795930	ILMN_13328_5050541_ENSG00000171522_PTGER4	5	39977899	-0.038374	0.747205	1	rs355745
ILMN_1795930	ILMN_13328_5050541_ENSG00000171522_PTGER4	5	39978459	-0.108987	0.358695	1	rs2371379
ILMN_1795930	ILMN_13328_5050541_ENSG00000171522_PTGER4	5	39978898	-0.108987	0.358695	1	rs1876166
ILMN_1795930	ILMN_13328_5050541_ENSG00000171522_PTGER4	5	39978940	-0.106503	0.369819	1	rs6874322
ILMN_1795930	ILMN_13328_5050541_ENSG00000171522_PTGER4	5	39979106	-0.106503	0.369819	1	rs6875119
ILMN_1795930	ILMN_13328_5050541_ENSG00000171522_PTGER4	5	39979460	-0.038374	0.747205	1	rs6879495
ILMN_1795930	ILMN_13328_5050541_ENSG00000171522_PTGER4	5	39980652	-0.135531	0.252924	1	rs6885133
ILMN_1795930	ILMN_13328_5050541_ENSG00000171522_PTGER4	5	39980978	0.139917	0.237748	1	.
ILMN_1795930	ILMN_13328_5050541_ENSG00000171522_PTGER4	5	39982212	-0.038374	0.747205	1	rs35446167
ILMN_1795930	ILMN_13328_5050541_ENSG00000171522_PTGER4	5	39982738	-0.0303962	0.798505	1	rs143494052
ILMN_1795930	ILMN_13328_5050541_ENSG00000171522_PTGER4	5	39983242	-0.126763	0.285209	1	rs10039445
ILMN_1795930	ILMN_13328_5050541_ENSG00000171522_PTGER4	5	39983439	0.0964292	0.417041	1	.
ILMN_1795930	ILMN_13328_5050541_ENSG00000171522_PTGER4	5	39984617	-0.0296612	0.803279	1	.
ILMN_1795930	ILMN_13328_5050541_ENSG00000171522_PTGER4	5	39984744	-0.108987	0.358695	1	rs6878214
ILMN_1795930	ILMN_13328_5050541_ENSG00000171522_PTGER4	5	39984829	-0.108987	0.358695	1	rs1847923
ILMN_1795930	ILMN_13328_5050541_ENSG00000171522_PTGER4	5	39986432	0.0867441	0.465557	1	rs1506180
ILMN_1795930	ILMN_13328_5050541_ENSG00000171522_PTGER4	5	39987146	-0.0303962	0.798505	1	rs10512720
ILMN_1795930	ILMN_13328_5050541_ENSG00000171522_PTGER4	5	39987192	-0.135531	0.252924	1	rs7729466
ILMN_1795930	ILMN_13328_5050541_ENSG00000171522_PTGER4	5	39987318	0.0929384	0.434182	1	.
ILMN_1795930	ILMN_13328_5050541_ENSG00000171522_PTGER4	5	39987878	-0.0303962	0.798505	1	rs987368
ILMN_1795930	ILMN_13328_5050541_ENSG00000171522_PTGER4	5	39988123	-0.0339853	0.775306	1	rs79434947
ILMN_1795930	ILMN_13328_5050541_ENSG00000171522_PTGER4	5	39988170	0.0700271	0.556057	1	rs2967226
ILMN_1795930	ILMN_13328_5050541_ENSG00000171522_PTGER4	5	39988512	-0.0303962	0.798505	1	rs72736202
ILMN_1795930	ILMN_13328_5050541_ENSG00000171522_PTGER4	5	39988952	-0.108987	0.358695	1	rs1506181
ILMN_1795930	ILMN_13328_5050541_ENSG00000171522_PTGER4	5	39989758	-0.108987	0.358695	1	rs17217096
ILMN_1795930	ILMN_13328_5050541_ENSG00000171522_PTGER4	5	39990156	-0.092007	0.438822	1	rs55794095
ILMN_1795930	ILMN_13328_5050541_ENSG00000171522_PTGER4	5	39990379	-0.0909861	0.443939	1	rs7711972
ILMN_1795930	ILMN_13328_5050541_ENSG00000171522_PTGER4	5	39990417	-0.135531	0.252924	1	rs9292757
ILMN_1795930	ILMN_13328_5050541_ENSG00000171522_PTGER4	5	39990498	-0.106503	0.369819	1	rs55753179
ILMN_1795930	ILMN_13328_5050541_ENSG00000171522_PTGER4	5	39990615	-0.108987	0.358695	1	rs2967225
ILMN_1795930	ILMN_13328_5050541_ENSG00000171522_PTGER4	5	39991703	-0.106503	0.369819	1	rs12656658
ILMN_1795930	ILMN_13328_5050541_ENSG00000171522_PTGER4	5	39991855	-0.106503	0.369819	1	rs10068269
ILMN_1795930	ILMN_13328_5050541_ENSG00000171522_PTGER4	5	39993173	-0.120171	0.311207	1	rs10071985
ILMN_1795930	ILMN_13328_5050541_ENSG00000171522_PTGER4	5	39994113	-0.0908413	0.444668	1	.
ILMN_1795930	ILMN_13328_5050541_ENSG00000171522_PTGER4	5	39994114	-0.0908413	0.444668	1	rs149635944
ILMN_1795930	ILMN_13328_5050541_ENSG00000171522_PTGER4	5	39994900	-0.108987	0.358695	1	rs7706096
ILMN_1795930	ILMN_13328_5050541_ENSG00000171522_PTGER4	5	39995083	0.0677493	0.569007	1	rs34114553
ILMN_1795930	ILMN_13328_5050541_ENSG00000171522_PTGER4	5	39995264	-0.038374	0.747205	1	rs6451464
ILMN_1795930	ILMN_13328_5050541_ENSG00000171522_PTGER4	5	39995949	-0.0355665	0.765146	1	rs1506183
ILMN_1795930	ILMN_13328_5050541_ENSG00000171522_PTGER4	5	39996666	0.0867441	0.465557	1	rs2939382
ILMN_1795930	ILMN_13328_5050541_ENSG00000171522_PTGER4	5	39996743	-0.169673	0.151261	1	rs6451465
ILMN_1795930	ILMN_13328_5050541_ENSG00000171522_PTGER4	5	39996786	-0.0229857	0.846939	1	rs2939383
ILMN_1795930	ILMN_13328_5050541_ENSG00000171522_PTGER4	5	39997137	-0.1221	0.303446	1	rs1395158
ILMN_1795930	ILMN_13328_5050541_ENSG00000171522_PTGER4	5	39997523	-0.0925014	0.436356	1	rs10040719
ILMN_1795930	ILMN_13328_5050541_ENSG00000171522_PTGER4	5	39997802	-0.00340401	0.977198	1	rs10035302
ILMN_1795930	ILMN_13328_5050541_ENSG00000171522_PTGER4	5	39998407	-0.161863	0.171271	1	.
ILMN_1795930	ILMN_13328_5050541_ENSG00000171522_PTGER4	5	39998413	-0.0925014	0.436356	1	rs5867494
ILMN_1795930	ILMN_13328_5050541_ENSG00000171522_PTGER4	5	39998522	-0.135531	0.252924	1	rs12659823
ILMN_1795930	ILMN_13328_5050541_ENSG00000171522_PTGER4	5	39998845	-0.0925014	0.436356	1	rs1024099
ILMN_1795930	ILMN_13328_5050541_ENSG00000171522_PTGER4	5	39999006	-0.0141798	0.905222	1	.
ILMN_1795930	ILMN_13328_5050541_ENSG00000171522_PTGER4	5	39999095	-0.0925014	0.436356	1	rs1024100
ILMN_1795930	ILMN_13328_5050541_ENSG00000171522_PTGER4	5	39999182	-0.0504634	0.671575	1	rs4476745
ILMN_1795930	ILMN_13328_5050541_ENSG00000171522_PTGER4	5	39999377	-0.135531	0.252924	1	rs7713982
ILMN_1795930	ILMN_13328_5050541_ENSG00000171522_PTGER4	5	39999456	0.189389	0.108544	1	.
ILMN_1795930	ILMN_13328_5050541_ENSG00000171522_PTGER4	5	39999477	0.0631864	0.595365	1	rs10512722
ILMN_1795930	ILMN_13328_5050541_ENSG00000171522_PTGER4	5	39999656	-0.00340401	0.977198	1	rs6893266
ILMN_1795930	ILMN_13328_5050541_ENSG00000171522_PTGER4	5	39999973	-0.0925014	0.436356	1	rs1857875
ILMN_1795930	ILMN_13328_5050541_ENSG00000171522_PTGER4	5	40000128	-0.135531	0.252924	1	rs34888816
ILMN_1795930	ILMN_13328_5050541_ENSG00000171522_PTGER4	5	40000200	0.0631864	0.595365	1	rs34975769
ILMN_1795930	ILMN_13328_5050541_ENSG00000171522_PTGER4	5	40000651	-0.135531	0.252924	1	rs6898994
ILMN_1795930	ILMN_13328_5050541_ENSG00000171522_PTGER4	5	40000779	-0.00340401	0.977198	1	rs1395152
ILMN_1795930	ILMN_13328_5050541_ENSG00000171522_PTGER4	5	40001006	-0.0925014	0.436356	1	rs6899212
ILMN_1795930	ILMN_13328_5050541_ENSG00000171522_PTGER4	5	40001723	-0.0925014	0.436356	1	rs7725183
ILMN_1795930	ILMN_13328_5050541_ENSG00000171522_PTGER4	5	40002077	-0.0925014	0.436356	1	rs2967224
ILMN_1795930	ILMN_13328_5050541_ENSG00000171522_PTGER4	5	40002579	-0.0925014	0.436356	1	rs1567009
ILMN_1795930	ILMN_13328_5050541_ENSG00000171522_PTGER4	5	40002766	0.0867441	0.465557	1	rs1506170
ILMN_1795930	ILMN_13328_5050541_ENSG00000171522_PTGER4	5	40003819	-0.198842	0.0917058	1	.
ILMN_1795930	ILMN_13328_5050541_ENSG00000171522_PTGER4	5	40003830	-0.110302	0.352893	1	.
ILMN_1795930	ILMN_13328_5050541_ENSG00000171522_PTGER4	5	40004474	-0.135531	0.252924	1	rs13162561
ILMN_1795930	ILMN_13328_5050541_ENSG00000171522_PTGER4	5	40004652	-0.0504634	0.671575	1	rs67048947
ILMN_1795930	ILMN_13328_5050541_ENSG00000171522_PTGER4	5	40004664	-0.0504634	0.671575	1	rs68162603
ILMN_1795930	ILMN_13328_5050541_ENSG00000171522_PTGER4	5	40004997	-0.092007	0.438822	1	rs35127681
ILMN_1795930	ILMN_13328_5050541_ENSG00000171522_PTGER4	5	40005428	0.0631864	0.595365	1	rs7735830
ILMN_1795930	ILMN_13328_5050541_ENSG00000171522_PTGER4	5	40006634	-0.0925014	0.436356	1	rs7703424
ILMN_1795930	ILMN_13328_5050541_ENSG00000171522_PTGER4	5	40006646	0.124099	0.295535	1	.
ILMN_1795930	ILMN_13328_5050541_ENSG00000171522_PTGER4	5	40006977	-0.176717	0.134755	1	.
ILMN_1795930	ILMN_13328_5050541_ENSG00000171522_PTGER4	5	40007061	-0.0925014	0.436356	1	rs7704163
ILMN_1795930	ILMN_13328_5050541_ENSG00000171522_PTGER4	5	40007716	0.0538259	0.651068	1	rs1605199
ILMN_1795930	ILMN_13328_5050541_ENSG00000171522_PTGER4	5	40007819	-0.0925014	0.436356	1	rs1605198
ILMN_1795930	ILMN_13328_5050541_ENSG00000171522_PTGER4	5	40008184	-0.0504634	0.671575	1	rs76495141
ILMN_1795930	ILMN_13328_5050541_ENSG00000171522_PTGER4	5	40009042	-0.0925014	0.436356	1	rs10068433
ILMN_1795930	ILMN_13328_5050541_ENSG00000171522_PTGER4	5	40009259	0.0867441	0.465557	1	rs1395161
ILMN_1795930	ILMN_13328_5050541_ENSG00000171522_PTGER4	5	40009416	-0.0925014	0.436356	1	rs10053609
ILMN_1795930	ILMN_13328_5050541_ENSG00000171522_PTGER4	5	40009607	-0.0153884	0.897186	1	rs79596768
ILMN_1795930	ILMN_13328_5050541_ENSG00000171522_PTGER4	5	40009747	0.208147	0.0772076	1	rs149227354
ILMN_1795930	ILMN_13328_5050541_ENSG00000171522_PTGER4	5	40010864	-0.135531	0.252924	1	rs1506194
ILMN_1795930	ILMN_13328_5050541_ENSG00000171522_PTGER4	5	40010919	-0.092007	0.438822	1	rs1506193
ILMN_1795930	ILMN_13328_5050541_ENSG00000171522_PTGER4	5	40011179	-0.0925014	0.436356	1	rs7725585
ILMN_1795930	ILMN_13328_5050541_ENSG00000171522_PTGER4	5	40011585	-0.135781	0.252042	1	rs7447994
ILMN_1795930	ILMN_13328_5050541_ENSG00000171522_PTGER4	5	40011737	-0.0290078	0.807528	1	rs4094820
ILMN_1795930	ILMN_13328_5050541_ENSG00000171522_PTGER4	5	40011835	-0.0632866	0.59478	1	rs67249145
ILMN_1795930	ILMN_13328_5050541_ENSG00000171522_PTGER4	5	40012011	-0.0671985	0.572159	1	rs3929467
ILMN_1795930	ILMN_13328_5050541_ENSG00000171522_PTGER4	5	40012494	-0.0200436	0.866337	1	rs6896367
ILMN_1795930	ILMN_13328_5050541_ENSG00000171522_PTGER4	5	40012612	-0.0798709	0.501766	1	rs6896557
ILMN_1795930	ILMN_13328_5050541_ENSG00000171522_PTGER4	5	40012969	-0.0494353	0.677893	1	rs145007255
ILMN_1795930	ILMN_13328_5050541_ENSG00000171522_PTGER4	5	40013263	-0.176904	0.134337	1	rs10473161
ILMN_1795930	ILMN_13328_5050541_ENSG00000171522_PTGER4	5	40013377	-0.0953506	0.422295	1	rs10473162
ILMN_1795930	ILMN_13328_5050541_ENSG00000171522_PTGER4	5	40013560	-0.0925014	0.436356	1	rs7712800
ILMN_1795930	ILMN_13328_5050541_ENSG00000171522_PTGER4	5	40013976	-0.135781	0.252042	1	rs1506184
ILMN_1795930	ILMN_13328_5050541_ENSG00000171522_PTGER4	5	40014359	-0.0925014	0.436356	1	rs1506185
ILMN_1795930	ILMN_13328_5050541_ENSG00000171522_PTGER4	5	40014434	-0.0225639	0.849715	1	rs10045724
ILMN_1795930	ILMN_13328_5050541_ENSG00000171522_PTGER4	5	40014885	-0.0225639	0.849715	1	rs10045817
ILMN_1795930	ILMN_13328_5050541_ENSG00000171522_PTGER4	5	40014986	-0.0925014	0.436356	1	rs6878420
ILMN_1795930	ILMN_13328_5050541_ENSG00000171522_PTGER4	5	40015048	-0.087612	0.461088	1	.
ILMN_1795930	ILMN_13328_5050541_ENSG00000171522_PTGER4	5	40015266	-0.135781	0.252042	1	rs34909890
ILMN_1795930	ILMN_13328_5050541_ENSG00000171522_PTGER4	5	40015348	0.0869588	0.464449	1	rs2135373
ILMN_1795930	ILMN_13328_5050541_ENSG00000171522_PTGER4	5	40015491	-0.0925014	0.436356	1	rs1847926
ILMN_1795930	ILMN_13328_5050541_ENSG00000171522_PTGER4	5	40015616	-0.0225639	0.849715	1	rs1857871
ILMN_1795930	ILMN_13328_5050541_ENSG00000171522_PTGER4	5	40015706	-0.0201212	0.865824	1	rs6883670
ILMN_1795930	ILMN_13328_5050541_ENSG00000171522_PTGER4	5	40015946	-0.0249824	0.833825	1	.
ILMN_1795930	ILMN_13328_5050541_ENSG00000171522_PTGER4	5	40015947	-0.0981432	0.40877	1	.
ILMN_1795930	ILMN_13328_5050541_ENSG00000171522_PTGER4	5	40016303	-0.0633041	0.594678	1	rs6869728
ILMN_1795930	ILMN_13328_5050541_ENSG00000171522_PTGER4	5	40016475	-0.074559	0.530718	1	rs6888828
ILMN_1795930	ILMN_13328_5050541_ENSG00000171522_PTGER4	5	40016481	0.179623	0.128358	1	rs61019488
ILMN_1795930	ILMN_13328_5050541_ENSG00000171522_PTGER4	5	40016512	0.0543765	0.647734	1	rs10068751
ILMN_1795930	ILMN_13328_5050541_ENSG00000171522_PTGER4	5	40016582	-0.00499784	0.966527	1	.
ILMN_1795930	ILMN_13328_5050541_ENSG00000171522_PTGER4	5	40017021	-0.0925014	0.436356	1	rs973082
ILMN_1795930	ILMN_13328_5050541_ENSG00000171522_PTGER4	5	40017052	0.0867441	0.465557	1	rs973083
ILMN_1795930	ILMN_13328_5050541_ENSG00000171522_PTGER4	5	40017080	-0.0780646	0.511518	1	rs72738218
ILMN_1795930	ILMN_13328_5050541_ENSG00000171522_PTGER4	5	40017418	-0.0647636	0.586192	1	rs1605201
ILMN_1795930	ILMN_13328_5050541_ENSG00000171522_PTGER4	5	40017635	0.0867441	0.465557	1	rs2967223
ILMN_1795930	ILMN_13328_5050541_ENSG00000171522_PTGER4	5	40017848	-0.037963	0.749823	1	rs13166687
ILMN_1795930	ILMN_13328_5050541_ENSG00000171522_PTGER4	5	40018216	-0.037963	0.749823	1	rs1506187
ILMN_1795930	ILMN_13328_5050541_ENSG00000171522_PTGER4	5	40018284	0.0867441	0.465557	1	rs1506188
ILMN_1795930	ILMN_13328_5050541_ENSG00000171522_PTGER4	5	40018928	-0.0339853	0.775306	1	rs62360966
ILMN_1795930	ILMN_13328_5050541_ENSG00000171522_PTGER4	5	40018965	-0.037963	0.749823	1	rs6451466
ILMN_1795930	ILMN_13328_5050541_ENSG00000171522_PTGER4	5	40019369	0.0631864	0.595365	1	rs12517947
ILMN_1795930	ILMN_13328_5050541_ENSG00000171522_PTGER4	5	40019452	0.050978	0.66842	1	.
ILMN_1795930	ILMN_13328_5050541_ENSG00000171522_PTGER4	5	40019569	0.0631864	0.595365	1	rs12518008
ILMN_1795930	ILMN_13328_5050541_ENSG00000171522_PTGER4	5	40019588	-0.0534136	0.653569	1	rs6887257
ILMN_1795930	ILMN_13328_5050541_ENSG00000171522_PTGER4	5	40019805	-0.0780646	0.511518	1	rs72738221
ILMN_1795930	ILMN_13328_5050541_ENSG00000171522_PTGER4	5	40020019	0.0272586	0.818931	1	rs72738222
ILMN_1795930	ILMN_13328_5050541_ENSG00000171522_PTGER4	5	40020521	-0.0534136	0.653569	1	rs1506190
ILMN_1795930	ILMN_13328_5050541_ENSG00000171522_PTGER4	5	40020576	-0.0925014	0.436356	1	rs2967221
ILMN_1795930	ILMN_13328_5050541_ENSG00000171522_PTGER4	5	40020791	-0.037963	0.749823	1	rs35137006
ILMN_1795930	ILMN_13328_5050541_ENSG00000171522_PTGER4	5	40020850	-0.037963	0.749823	1	rs1587987
ILMN_1795930	ILMN_13328_5050541_ENSG00000171522_PTGER4	5	40021372	-0.037963	0.749823	1	rs6898412
ILMN_1795930	ILMN_13328_5050541_ENSG00000171522_PTGER4	5	40021448	-0.0235642	0.843135	1	rs150315665
ILMN_1795930	ILMN_13328_5050541_ENSG00000171522_PTGER4	5	40021500	-0.0780646	0.511518	1	rs4957230
ILMN_1795930	ILMN_13328_5050541_ENSG00000171522_PTGER4	5	40022038	0.0867441	0.465557	1	rs1114263
ILMN_1795930	ILMN_13328_5050541_ENSG00000171522_PTGER4	5	40022075	-0.037963	0.749823	1	rs1605204
ILMN_1795930	ILMN_13328_5050541_ENSG00000171522_PTGER4	5	40022184	-0.037963	0.749823	1	rs1605203
ILMN_1795930	ILMN_13328_5050541_ENSG00000171522_PTGER4	5	40022278	-0.135781	0.252042	1	rs1605202
ILMN_1795930	ILMN_13328_5050541_ENSG00000171522_PTGER4	5	40022755	-0.135781	0.252042	1	rs6451467
ILMN_1795930	ILMN_13328_5050541_ENSG00000171522_PTGER4	5	40022899	-0.037963	0.749823	1	rs6451468
ILMN_1795930	ILMN_13328_5050541_ENSG00000171522_PTGER4	5	40023248	-0.0780646	0.511518	1	rs6884344
ILMN_1795930	ILMN_13328_5050541_ENSG00000171522_PTGER4	5	40023481	-0.0524816	0.659237	1	rs56145110
ILMN_1795930	ILMN_13328_5050541_ENSG00000171522_PTGER4	5	40023792	-0.135781	0.252042	1	rs34669472
ILMN_1795930	ILMN_13328_5050541_ENSG00000171522_PTGER4	5	40025084	-0.037963	0.749823	1	rs6865476
ILMN_1795930	ILMN_13328_5050541_ENSG00000171522_PTGER4	5	40025217	-0.037963	0.749823	1	.
ILMN_1795930	ILMN_13328_5050541_ENSG00000171522_PTGER4	5	40025219	-0.037963	0.749823	1	rs36043793
ILMN_1795930	ILMN_13328_5050541_ENSG00000171522_PTGER4	5	40025591	-0.000299504	0.997993	1	rs141904212
ILMN_1795930	ILMN_13328_5050541_ENSG00000171522_PTGER4	5	40025648	-0.0666556	0.575275	1	.
ILMN_1795930	ILMN_13328_5050541_ENSG00000171522_PTGER4	5	40025649	-0.037963	0.749823	1	rs1567016
ILMN_1795930	ILMN_13328_5050541_ENSG00000171522_PTGER4	5	40025702	-0.037963	0.749823	1	rs1466963
ILMN_1795930	ILMN_13328_5050541_ENSG00000171522_PTGER4	5	40025741	0.0211701	0.8589	1	rs12697397
ILMN_1795930	ILMN_13328_5050541_ENSG00000171522_PTGER4	5	40025939	-0.120622	0.309379	1	.
ILMN_1795930	ILMN_13328_5050541_ENSG00000171522_PTGER4	5	40025962	-0.0780646	0.511518	1	rs17218399
ILMN_1795930	ILMN_13328_5050541_ENSG00000171522_PTGER4	5	40026292	0.179339	0.128973	1	rs2967218
ILMN_1795930	ILMN_13328_5050541_ENSG00000171522_PTGER4	5	40026307	-0.0845966	0.476715	1	rs2202541
ILMN_1795930	ILMN_13328_5050541_ENSG00000171522_PTGER4	5	40026391	-0.0355665	0.765146	1	rs2202540
ILMN_1795930	ILMN_13328_5050541_ENSG00000171522_PTGER4	5	40027012	0.0631864	0.595365	1	rs12516115
ILMN_1795930	ILMN_13328_5050541_ENSG00000171522_PTGER4	5	40027452	-0.135781	0.252042	1	rs2371505
ILMN_1795930	ILMN_13328_5050541_ENSG00000171522_PTGER4	5	40027603	-0.000299504	0.997993	1	rs2371506
ILMN_1795930	ILMN_13328_5050541_ENSG00000171522_PTGER4	5	40027682	-0.037963	0.749823	1	rs2371507
ILMN_1795930	ILMN_13328_5050541_ENSG00000171522_PTGER4	5	40027684	0.0867441	0.465557	1	rs2371508
ILMN_1795930	ILMN_13328_5050541_ENSG00000171522_PTGER4	5	40028608	0.134242	0.257508	1	rs116495524
ILMN_1795930	ILMN_13328_5050541_ENSG00000171522_PTGER4	5	40028918	-0.135531	0.252924	1	rs7727298
ILMN_1795930	ILMN_13328_5050541_ENSG00000171522_PTGER4	5	40029518	-0.0618059	0.603445	1	rs10058610
ILMN_1795930	ILMN_13328_5050541_ENSG00000171522_PTGER4	5	40029955	-0.0504634	0.671575	1	rs3936113
ILMN_1795930	ILMN_13328_5050541_ENSG00000171522_PTGER4	5	40030535	-0.0618059	0.603445	1	rs6451469
ILMN_1795930	ILMN_13328_5050541_ENSG00000171522_PTGER4	5	40031013	0.0543765	0.647734	1	rs954017
ILMN_1795930	ILMN_13328_5050541_ENSG00000171522_PTGER4	5	40031241	0.0543765	0.647734	1	rs7700746
ILMN_1795930	ILMN_13328_5050541_ENSG00000171522_PTGER4	5	40031247	-0.0504634	0.671575	1	rs953181
ILMN_1795930	ILMN_13328_5050541_ENSG00000171522_PTGER4	5	40031255	0.0867441	0.465557	1	rs953180
ILMN_1795930	ILMN_13328_5050541_ENSG00000171522_PTGER4	5	40031310	-0.0618059	0.603445	1	rs954016
ILMN_1795930	ILMN_13328_5050541_ENSG00000171522_PTGER4	5	40032390	-0.0618059	0.603445	1	rs6890577
ILMN_1795930	ILMN_13328_5050541_ENSG00000171522_PTGER4	5	40032475	0.0543765	0.647734	1	rs6869683
ILMN_1795930	ILMN_13328_5050541_ENSG00000171522_PTGER4	5	40032519	0.0543765	0.647734	1	rs6869708
ILMN_1795930	ILMN_13328_5050541_ENSG00000171522_PTGER4	5	40033241	-0.0618059	0.603445	1	rs9292758
ILMN_1795930	ILMN_13328_5050541_ENSG00000171522_PTGER4	5	40033244	-0.0504634	0.671575	1	rs72738230
ILMN_1795930	ILMN_13328_5050541_ENSG00000171522_PTGER4	5	40033387	0.0359246	0.762851	1	.
ILMN_1795930	ILMN_13328_5050541_ENSG00000171522_PTGER4	5	40033441	-0.0504634	0.671575	1	rs2967217
ILMN_1795930	ILMN_13328_5050541_ENSG00000171522_PTGER4	5	40034733	-0.0618059	0.603445	1	rs6872335
ILMN_1795930	ILMN_13328_5050541_ENSG00000171522_PTGER4	5	40035461	-0.0938494	0.429671	1	rs6896609
ILMN_1795930	ILMN_13328_5050541_ENSG00000171522_PTGER4	5	40035650	-0.135531	0.252924	1	rs10056400
ILMN_1795930	ILMN_13328_5050541_ENSG00000171522_PTGER4	5	40035829	0.0543765	0.647734	1	rs61619219
ILMN_1795930	ILMN_13328_5050541_ENSG00000171522_PTGER4	5	40035875	-0.0618059	0.603445	1	rs10071566
ILMN_1795930	ILMN_13328_5050541_ENSG00000171522_PTGER4	5	40035922	-0.135531	0.252924	1	rs13154677
ILMN_1795930	ILMN_13328_5050541_ENSG00000171522_PTGER4	5	40036341	-0.0618059	0.603445	1	rs11747957
ILMN_1795930	ILMN_13328_5050541_ENSG00000171522_PTGER4	5	40036662	-0.283094	0.0152294	1	.
ILMN_1795930	ILMN_13328_5050541_ENSG00000171522_PTGER4	5	40036698	-0.0504634	0.671575	1	rs2939379
ILMN_1795930	ILMN_13328_5050541_ENSG00000171522_PTGER4	5	40036838	-0.0504634	0.671575	1	rs2967216
ILMN_1795930	ILMN_13328_5050541_ENSG00000171522_PTGER4	5	40036882	0.0631864	0.595365	1	rs13156128
ILMN_1795930	ILMN_13328_5050541_ENSG00000171522_PTGER4	5	40036955	-0.0618059	0.603445	1	rs7723828
ILMN_1795930	ILMN_13328_5050541_ENSG00000171522_PTGER4	5	40037307	-0.0676889	0.569352	1	.
ILMN_1795930	ILMN_13328_5050541_ENSG00000171522_PTGER4	5	40037398	-0.0925014	0.436356	1	rs2221503
ILMN_1795930	ILMN_13328_5050541_ENSG00000171522_PTGER4	5	40037652	-0.0504634	0.671575	1	rs72738291
ILMN_1795930	ILMN_13328_5050541_ENSG00000171522_PTGER4	5	40038458	-0.0925014	0.436356	1	rs756318
ILMN_1795930	ILMN_13328_5050541_ENSG00000171522_PTGER4	5	40038531	-0.135531	0.252924	1	rs756270
ILMN_1795930	ILMN_13328_5050541_ENSG00000171522_PTGER4	5	40038538	-0.0296612	0.803279	1	.
ILMN_1795930	ILMN_13328_5050541_ENSG00000171522_PTGER4	5	40038993	0.0631864	0.595365	1	rs1827861
ILMN_1795930	ILMN_13328_5050541_ENSG00000171522_PTGER4	5	40039006	-0.0356662	0.764507	1	rs1827860
ILMN_1795930	ILMN_13328_5050541_ENSG00000171522_PTGER4	5	40039019	-0.081006	0.495687	1	rs1827859
ILMN_1795930	ILMN_13328_5050541_ENSG00000171522_PTGER4	5	40039264	-0.0618059	0.603445	1	rs1395153
ILMN_1795930	ILMN_13328_5050541_ENSG00000171522_PTGER4	5	40039674	-0.135531	0.252924	1	rs13161563
ILMN_1795930	ILMN_13328_5050541_ENSG00000171522_PTGER4	5	40040278	-0.135531	0.252924	1	rs10039937
ILMN_1795930	ILMN_13328_5050541_ENSG00000171522_PTGER4	5	40040287	-0.0504634	0.671575	1	rs7447025
ILMN_1795930	ILMN_13328_5050541_ENSG00000171522_PTGER4	5	40040457	-0.0925014	0.436356	1	rs2967214
ILMN_1795930	ILMN_13328_5050541_ENSG00000171522_PTGER4	5	40040642	-0.0618059	0.603445	1	rs2967213
ILMN_1795930	ILMN_13328_5050541_ENSG00000171522_PTGER4	5	40040743	-0.0504634	0.671575	1	rs72738296
ILMN_1795930	ILMN_13328_5050541_ENSG00000171522_PTGER4	5	40040750	-0.0618059	0.603445	1	rs2967212
ILMN_1795930	ILMN_13328_5050541_ENSG00000171522_PTGER4	5	40041437	-0.0563897	0.635603	1	rs1039653
ILMN_1795930	ILMN_13328_5050541_ENSG00000171522_PTGER4	5	40041611	-0.159568	0.177506	1	rs11451242
ILMN_1795930	ILMN_13328_5050541_ENSG00000171522_PTGER4	5	40041775	-0.107699	0.364438	1	rs11954680
ILMN_1795930	ILMN_13328_5050541_ENSG00000171522_PTGER4	5	40042207	-0.107699	0.364438	1	rs72738297
ILMN_1795930	ILMN_13328_5050541_ENSG00000171522_PTGER4	5	40042245	-0.0563897	0.635603	1	rs2939378
ILMN_1795930	ILMN_13328_5050541_ENSG00000171522_PTGER4	5	40042630	-0.00137527	0.990787	1	.
ILMN_1795930	ILMN_13328_5050541_ENSG00000171522_PTGER4	5	40042638	-0.159568	0.177506	1	rs34944520
ILMN_1795930	ILMN_13328_5050541_ENSG00000171522_PTGER4	5	40042779	-0.0304912	0.797889	1	.
ILMN_1795930	ILMN_13328_5050541_ENSG00000171522_PTGER4	5	40042780	0.0605339	0.610933	1	rs141929838
ILMN_1795930	ILMN_13328_5050541_ENSG00000171522_PTGER4	5	40042782	-0.0385907	0.745825	1	.
ILMN_1795930	ILMN_13328_5050541_ENSG00000171522_PTGER4	5	40042783	-0.0596938	0.615901	1	.
ILMN_1795930	ILMN_13328_5050541_ENSG00000171522_PTGER4	5	40042786	0.00378154	0.97467	1	.
ILMN_1795930	ILMN_13328_5050541_ENSG00000171522_PTGER4	5	40042787	-0.118169	0.319396	1	.
ILMN_1795930	ILMN_13328_5050541_ENSG00000171522_PTGER4	5	40042800	-0.0113391	0.924146	1	.
ILMN_1795930	ILMN_13328_5050541_ENSG00000171522_PTGER4	5	40042801	-0.00484472	0.967552	1	rs59662995
ILMN_1795930	ILMN_13328_5050541_ENSG00000171522_PTGER4	5	40042802	0.0284148	0.81139	1	.
ILMN_1795930	ILMN_13328_5050541_ENSG00000171522_PTGER4	5	40043101	0.101928	0.390851	1	rs6897231
ILMN_1795930	ILMN_13328_5050541_ENSG00000171522_PTGER4	5	40043183	0.0062435	0.958191	1	rs34627754
ILMN_1795930	ILMN_13328_5050541_ENSG00000171522_PTGER4	5	40043449	-0.0888661	0.454672	1	.
ILMN_1795930	ILMN_13328_5050541_ENSG00000171522_PTGER4	5	40043548	-0.128545	0.278436	1	rs10461730
ILMN_1795930	ILMN_13328_5050541_ENSG00000171522_PTGER4	5	40043758	-0.0563897	0.635603	1	rs9292760
ILMN_1795930	ILMN_13328_5050541_ENSG00000171522_PTGER4	5	40043880	-0.128545	0.278436	1	rs36062649
ILMN_1795930	ILMN_13328_5050541_ENSG00000171522_PTGER4	5	40044368	-0.0868866	0.464822	1	rs35039336
ILMN_1795930	ILMN_13328_5050541_ENSG00000171522_PTGER4	5	40044390	-0.213561	0.0696531	1	rs146243994
ILMN_1795930	ILMN_13328_5050541_ENSG00000171522_PTGER4	5	40044506	-0.12901	0.276686	1	.
ILMN_1795930	ILMN_13328_5050541_ENSG00000171522_PTGER4	5	40044677	0.0148845	0.900535	1	.
ILMN_1795930	ILMN_13328_5050541_ENSG00000171522_PTGER4	5	40044857	0.121009	0.307818	1	.
ILMN_1795930	ILMN_13328_5050541_ENSG00000171522_PTGER4	5	40045625	-0.109599	0.355987	1	rs11744970
ILMN_1795930	ILMN_13328_5050541_ENSG00000171522_PTGER4	5	40046083	0.122517	0.301786	1	rs1039652
ILMN_1795930	ILMN_13328_5050541_ENSG00000171522_PTGER4	5	40046662	-0.0563897	0.635603	1	rs2939374
ILMN_1795930	ILMN_13328_5050541_ENSG00000171522_PTGER4	5	40046774	-0.144324	0.223144	1	rs8180498
ILMN_1795930	ILMN_13328_5050541_ENSG00000171522_PTGER4	5	40046885	-0.0697815	0.557446	1	.
ILMN_1795930	ILMN_13328_5050541_ENSG00000171522_PTGER4	5	40047873	0.0249592	0.833977	1	rs10078637
ILMN_1795930	ILMN_13328_5050541_ENSG00000171522_PTGER4	5	40048051	-0.0131021	0.912396	1	rs1506171
ILMN_1795930	ILMN_13328_5050541_ENSG00000171522_PTGER4	5	40048342	-0.000671892	0.995499	1	rs35336979
ILMN_1795930	ILMN_13328_5050541_ENSG00000171522_PTGER4	5	40048368	-0.214573	0.0683087	1	.
ILMN_1795930	ILMN_13328_5050541_ENSG00000171522_PTGER4	5	40048430	0.0648786	0.585526	1	rs2371509
ILMN_1795930	ILMN_13328_5050541_ENSG00000171522_PTGER4	5	40049074	-0.107699	0.364438	1	rs56036343
ILMN_1795930	ILMN_13328_5050541_ENSG00000171522_PTGER4	5	40049134	0.0648786	0.585526	1	rs17818675
ILMN_1795930	ILMN_13328_5050541_ENSG00000171522_PTGER4	5	40049278	0.0648786	0.585526	1	rs72738299
ILMN_1795930	ILMN_13328_5050541_ENSG00000171522_PTGER4	5	40049285	-0.109599	0.355987	1	rs11739146
ILMN_1795930	ILMN_13328_5050541_ENSG00000171522_PTGER4	5	40049647	0.0249592	0.833977	1	rs6887138
ILMN_1795930	ILMN_13328_5050541_ENSG00000171522_PTGER4	5	40049674	0.103467	0.383698	1	.
ILMN_1795930	ILMN_13328_5050541_ENSG00000171522_PTGER4	5	40049919	0.0648786	0.585526	1	rs4957233
ILMN_1795930	ILMN_13328_5050541_ENSG00000171522_PTGER4	5	40049984	-0.107699	0.364438	1	rs17818723
ILMN_1795930	ILMN_13328_5050541_ENSG00000171522_PTGER4	5	40050035	0.0395422	0.739778	1	.
ILMN_1795930	ILMN_13328_5050541_ENSG00000171522_PTGER4	5	40050301	-0.107699	0.364438	1	rs1567010
ILMN_1795930	ILMN_13328_5050541_ENSG00000171522_PTGER4	5	40050381	0.0249592	0.833977	1	rs10063169
ILMN_1795930	ILMN_13328_5050541_ENSG00000171522_PTGER4	5	40051111	-0.107699	0.364438	1	rs17818788
ILMN_1795930	ILMN_13328_5050541_ENSG00000171522_PTGER4	5	40051508	-0.107699	0.364438	1	rs56173138
ILMN_1795930	ILMN_13328_5050541_ENSG00000171522_PTGER4	5	40051835	0.147836	0.211964	1	rs112648133
ILMN_1795930	ILMN_13328_5050541_ENSG00000171522_PTGER4	5	40052085	0.0648786	0.585526	1	rs10059203
ILMN_1795930	ILMN_13328_5050541_ENSG00000171522_PTGER4	5	40052196	0.0648786	0.585526	1	rs35231117
ILMN_1795930	ILMN_13328_5050541_ENSG00000171522_PTGER4	5	40052355	-0.0131021	0.912396	1	rs2221502
ILMN_1795930	ILMN_13328_5050541_ENSG00000171522_PTGER4	5	40052358	-0.0131021	0.912396	1	rs2967211
ILMN_1795930	ILMN_13328_5050541_ENSG00000171522_PTGER4	5	40052713	-0.0294848	0.804425	1	rs3733830
ILMN_1795930	ILMN_13328_5050541_ENSG00000171522_PTGER4	5	40052725	-0.0790843	0.506001	1	.
ILMN_1795930	ILMN_13328_5050541_ENSG00000171522_PTGER4	5	40053335	-0.0208117	0.861264	1	.
ILMN_1795930	ILMN_13328_5050541_ENSG00000171522_PTGER4	5	40054378	0.0648786	0.585526	1	rs7724762
ILMN_1795930	ILMN_13328_5050541_ENSG00000171522_PTGER4	5	40054408	0.0742192	0.532598	1	rs17219653
ILMN_1795930	ILMN_13328_5050541_ENSG00000171522_PTGER4	5	40054683	0.00670442	0.955107	1	.
ILMN_1795930	ILMN_13328_5050541_ENSG00000171522_PTGER4	5	40055058	0.0341788	0.774061	1	rs4957236
ILMN_1795930	ILMN_13328_5050541_ENSG00000171522_PTGER4	5	40055257	0.0742192	0.532598	1	rs4957237
ILMN_1795930	ILMN_13328_5050541_ENSG00000171522_PTGER4	5	40055538	0.0062435	0.958191	1	rs1395157
ILMN_1795930	ILMN_13328_5050541_ENSG00000171522_PTGER4	5	40055555	0.0742192	0.532598	1	rs4957115
ILMN_1795930	ILMN_13328_5050541_ENSG00000171522_PTGER4	5	40055725	0.0742192	0.532598	1	rs12513621
ILMN_1795930	ILMN_13328_5050541_ENSG00000171522_PTGER4	5	40056363	-0.00440559	0.970492	1	.
ILMN_1795930	ILMN_13328_5050541_ENSG00000171522_PTGER4	5	40056418	-0.0542969	0.648215	1	.
ILMN_1795930	ILMN_13328_5050541_ENSG00000171522_PTGER4	5	40056678	0.0742192	0.532598	1	rs17818967
ILMN_1795930	ILMN_13328_5050541_ENSG00000171522_PTGER4	5	40057381	0.122517	0.301786	1	rs2967210
ILMN_1795930	ILMN_13328_5050541_ENSG00000171522_PTGER4	5	40057617	0.0622568	0.600801	1	rs78361362
ILMN_1795930	ILMN_13328_5050541_ENSG00000171522_PTGER4	5	40058040	0.0742192	0.532598	1	rs13178825
ILMN_1795930	ILMN_13328_5050541_ENSG00000171522_PTGER4	5	40058129	0.0742192	0.532598	1	rs13161247
ILMN_1795930	ILMN_13328_5050541_ENSG00000171522_PTGER4	5	40059097	-0.109599	0.355987	1	rs13184315
ILMN_1795930	ILMN_13328_5050541_ENSG00000171522_PTGER4	5	40059679	0.0742192	0.532598	1	rs10941488
ILMN_1795930	ILMN_13328_5050541_ENSG00000171522_PTGER4	5	40059730	0.0742192	0.532598	1	rs11956992
ILMN_1795930	ILMN_13328_5050541_ENSG00000171522_PTGER4	5	40059772	0.0806715	0.497475	1	rs10941489
ILMN_1795930	ILMN_13328_5050541_ENSG00000171522_PTGER4	5	40059773	0.0806715	0.497475	1	rs11953595
ILMN_1795930	ILMN_13328_5050541_ENSG00000171522_PTGER4	5	40059858	0.0648786	0.585526	1	rs10071315
ILMN_1795930	ILMN_13328_5050541_ENSG00000171522_PTGER4	5	40060243	0.0742192	0.532598	1	rs13172086
ILMN_1795930	ILMN_13328_5050541_ENSG00000171522_PTGER4	5	40060270	-0.0357331	0.764078	1	.
ILMN_1795930	ILMN_13328_5050541_ENSG00000171522_PTGER4	5	40060338	-0.247177	0.0350085	1	.
ILMN_1795930	ILMN_13328_5050541_ENSG00000171522_PTGER4	5	40060459	-0.0344503	0.772315	1	rs111491434
ILMN_1795930	ILMN_13328_5050541_ENSG00000171522_PTGER4	5	40060536	0.158323	0.180955	1	rs148543985
ILMN_1795930	ILMN_13328_5050541_ENSG00000171522_PTGER4	5	40060885	0.0742192	0.532598	1	rs35106699
ILMN_1795930	ILMN_13328_5050541_ENSG00000171522_PTGER4	5	40060950	0.122517	0.301786	1	rs2967209
ILMN_1795930	ILMN_13328_5050541_ENSG00000171522_PTGER4	5	40061036	0.0742192	0.532598	1	rs35665677
ILMN_1795930	ILMN_13328_5050541_ENSG00000171522_PTGER4	5	40061363	-0.213561	0.0696531	1	rs114234714
ILMN_1795930	ILMN_13328_5050541_ENSG00000171522_PTGER4	5	40061682	0.0742192	0.532598	1	rs12519295
ILMN_1795930	ILMN_13328_5050541_ENSG00000171522_PTGER4	5	40062150	0.0648786	0.585526	1	rs4957238
ILMN_1795930	ILMN_13328_5050541_ENSG00000171522_PTGER4	5	40062159	-0.144324	0.223144	1	rs7705871
ILMN_1795930	ILMN_13328_5050541_ENSG00000171522_PTGER4	5	40062524	0.0742192	0.532598	1	rs11956210
ILMN_1795930	ILMN_13328_5050541_ENSG00000171522_PTGER4	5	40062688	0.0742192	0.532598	1	rs11949710
ILMN_1795930	ILMN_13328_5050541_ENSG00000171522_PTGER4	5	40062863	0.0742192	0.532598	1	rs11956312
ILMN_1795930	ILMN_13328_5050541_ENSG00000171522_PTGER4	5	40063272	0.0742192	0.532598	1	rs34705933
ILMN_1795930	ILMN_13328_5050541_ENSG00000171522_PTGER4	5	40063372	0.0648786	0.585526	1	rs11957173
ILMN_1795930	ILMN_13328_5050541_ENSG00000171522_PTGER4	5	40063694	-0.144324	0.223144	1	rs10071853
ILMN_1795930	ILMN_13328_5050541_ENSG00000171522_PTGER4	5	40064000	-0.109599	0.355987	1	rs12658166
ILMN_1795930	ILMN_13328_5050541_ENSG00000171522_PTGER4	5	40064013	-0.0869753	0.464364	1	.
ILMN_1795930	ILMN_13328_5050541_ENSG00000171522_PTGER4	5	40064141	0.0742192	0.532598	1	rs66514345
ILMN_1795930	ILMN_13328_5050541_ENSG00000171522_PTGER4	5	40064869	0.115624	0.33	1	rs78696870
ILMN_1795930	ILMN_13328_5050541_ENSG00000171522_PTGER4	5	40065073	0.0742192	0.532598	1	rs66513335
ILMN_1795930	ILMN_13328_5050541_ENSG00000171522_PTGER4	5	40065433	0.0742192	0.532598	1	rs56740863
ILMN_1795930	ILMN_13328_5050541_ENSG00000171522_PTGER4	5	40065472	0.0469123	0.693494	1	rs71606563
ILMN_1795930	ILMN_13328_5050541_ENSG00000171522_PTGER4	5	40065501	0.0742192	0.532598	1	rs61183347
ILMN_1795930	ILMN_13328_5050541_ENSG00000171522_PTGER4	5	40065688	0.0742192	0.532598	1	rs34816371
ILMN_1795930	ILMN_13328_5050541_ENSG00000171522_PTGER4	5	40065808	0.0742192	0.532598	1	rs35620036
ILMN_1795930	ILMN_13328_5050541_ENSG00000171522_PTGER4	5	40066219	-0.0960217	0.419022	1	rs2036610
ILMN_1795930	ILMN_13328_5050541_ENSG00000171522_PTGER4	5	40066269	-0.144324	0.223144	1	rs60569541
ILMN_1795930	ILMN_13328_5050541_ENSG00000171522_PTGER4	5	40066300	0.0733534	0.537402	1	rs13166613
ILMN_1795930	ILMN_13328_5050541_ENSG00000171522_PTGER4	5	40066337	0.0748567	0.529073	1	rs6882928
ILMN_1795930	ILMN_13328_5050541_ENSG00000171522_PTGER4	5	40067133	0.0733534	0.537402	1	rs35313658
ILMN_1795930	ILMN_13328_5050541_ENSG00000171522_PTGER4	5	40067869	-0.0197098	0.868543	1	rs34752068
ILMN_1795930	ILMN_13328_5050541_ENSG00000171522_PTGER4	5	40068041	0.0733534	0.537402	1	rs11369092
ILMN_1795930	ILMN_13328_5050541_ENSG00000171522_PTGER4	5	40068130	0.0062435	0.958191	1	rs2939381
ILMN_1795930	ILMN_13328_5050541_ENSG00000171522_PTGER4	5	40068857	0.0829262	0.485493	1	rs13167859
ILMN_1795930	ILMN_13328_5050541_ENSG00000171522_PTGER4	5	40069162	-0.0197098	0.868543	1	rs6874438
ILMN_1795930	ILMN_13328_5050541_ENSG00000171522_PTGER4	5	40069383	0.0733534	0.537402	1	rs1567015
ILMN_1795930	ILMN_13328_5050541_ENSG00000171522_PTGER4	5	40069669	0.112629	0.342763	1	rs1567014
ILMN_1795930	ILMN_13328_5050541_ENSG00000171522_PTGER4	5	40069972	-0.187296	0.112577	1	rs78639390
ILMN_1795930	ILMN_13328_5050541_ENSG00000171522_PTGER4	5	40070247	0.0733534	0.537402	1	rs1567012
ILMN_1795930	ILMN_13328_5050541_ENSG00000171522_PTGER4	5	40070350	0.0733534	0.537402	1	rs1567011
ILMN_1795930	ILMN_13328_5050541_ENSG00000171522_PTGER4	5	40070383	0.0733534	0.537402	1	rs12516769
ILMN_1795930	ILMN_13328_5050541_ENSG00000171522_PTGER4	5	40070839	0.194511	0.0991448	1	.
ILMN_1795930	ILMN_13328_5050541_ENSG00000171522_PTGER4	5	40071160	0.0733534	0.537402	1	rs13182795
ILMN_1795930	ILMN_13328_5050541_ENSG00000171522_PTGER4	5	40071298	0.0733534	0.537402	1	rs59265184
ILMN_1795930	ILMN_13328_5050541_ENSG00000171522_PTGER4	5	40071633	0.0733534	0.537402	1	rs13183332
ILMN_1795930	ILMN_13328_5050541_ENSG00000171522_PTGER4	5	40072103	-0.0197098	0.868543	1	rs1113469
ILMN_1795930	ILMN_13328_5050541_ENSG00000171522_PTGER4	5	40072511	0.0733534	0.537402	1	rs66848463
ILMN_1795930	ILMN_13328_5050541_ENSG00000171522_PTGER4	5	40072742	-0.0197098	0.868543	1	rs6896408
ILMN_1795930	ILMN_13328_5050541_ENSG00000171522_PTGER4	5	40072773	-0.0696302	0.558303	1	.
ILMN_1795930	ILMN_13328_5050541_ENSG00000171522_PTGER4	5	40072957	0.0733534	0.537402	1	rs17220074
ILMN_1795930	ILMN_13328_5050541_ENSG00000171522_PTGER4	5	40073220	0.0959962	0.419146	1	rs35401424
ILMN_1795930	ILMN_13328_5050541_ENSG00000171522_PTGER4	5	40073501	0.112629	0.342763	1	rs6451471
ILMN_1795930	ILMN_13328_5050541_ENSG00000171522_PTGER4	5	40074049	-0.0197098	0.868543	1	rs13160338
ILMN_1795930	ILMN_13328_5050541_ENSG00000171522_PTGER4	5	40074082	0.112629	0.342763	1	rs17819315
ILMN_1795930	ILMN_13328_5050541_ENSG00000171522_PTGER4	5	40074213	-0.187296	0.112577	1	rs73752633
ILMN_1795930	ILMN_13328_5050541_ENSG00000171522_PTGER4	5	40074229	-0.15266	0.197263	1	rs17819339
ILMN_1795930	ILMN_13328_5050541_ENSG00000171522_PTGER4	5	40074390	0.0733534	0.537402	1	rs67632701
ILMN_1795930	ILMN_13328_5050541_ENSG00000171522_PTGER4	5	40074742	-0.187296	0.112577	1	rs9885216
ILMN_1795930	ILMN_13328_5050541_ENSG00000171522_PTGER4	5	40074981	-0.02458	0.836465	1	rs145618817
ILMN_1795930	ILMN_13328_5050541_ENSG00000171522_PTGER4	5	40075325	0.0733534	0.537402	1	rs10941490
ILMN_1795930	ILMN_13328_5050541_ENSG00000171522_PTGER4	5	40075665	0.034995	0.768814	1	rs58394280
ILMN_1795930	ILMN_13328_5050541_ENSG00000171522_PTGER4	5	40076018	0.0733534	0.537402	1	rs12515957
ILMN_1795930	ILMN_13328_5050541_ENSG00000171522_PTGER4	5	40076439	0.112629	0.342763	1	rs9885144
ILMN_1795930	ILMN_13328_5050541_ENSG00000171522_PTGER4	5	40077002	0.0733534	0.537402	1	rs4957239
ILMN_1795930	ILMN_13328_5050541_ENSG00000171522_PTGER4	5	40077755	0.0733534	0.537402	1	rs13178024
ILMN_1795930	ILMN_13328_5050541_ENSG00000171522_PTGER4	5	40077798	0.122517	0.301786	1	rs1506179
ILMN_1795930	ILMN_13328_5050541_ENSG00000171522_PTGER4	5	40078418	0.122517	0.301786	1	rs966937
ILMN_1795930	ILMN_13328_5050541_ENSG00000171522_PTGER4	5	40078936	0.112629	0.342763	1	rs10038914
ILMN_1795930	ILMN_13328_5050541_ENSG00000171522_PTGER4	5	40079298	0.0733534	0.537402	1	rs13159621
ILMN_1795930	ILMN_13328_5050541_ENSG00000171522_PTGER4	5	40079493	0.0733534	0.537402	1	rs4957240
ILMN_1795930	ILMN_13328_5050541_ENSG00000171522_PTGER4	5	40079598	0.0733534	0.537402	1	rs4957116
ILMN_1795930	ILMN_13328_5050541_ENSG00000171522_PTGER4	5	40079698	-0.0264708	0.824079	1	.
ILMN_1795930	ILMN_13328_5050541_ENSG00000171522_PTGER4	5	40080107	0.151921	0.199468	1	.
ILMN_1795930	ILMN_13328_5050541_ENSG00000171522_PTGER4	5	40080609	0.0733534	0.537402	1	rs35931193
ILMN_1795930	ILMN_13328_5050541_ENSG00000171522_PTGER4	5	40081159	0.0533901	0.653711	1	.
ILMN_1795930	ILMN_13328_5050541_ENSG00000171522_PTGER4	5	40081912	0.122517	0.301786	1	rs10941491
ILMN_1795930	ILMN_13328_5050541_ENSG00000171522_PTGER4	5	40081929	0.0733534	0.537402	1	rs35243265
ILMN_1795930	ILMN_13328_5050541_ENSG00000171522_PTGER4	5	40082340	0.122517	0.301786	1	rs12187349
ILMN_1795930	ILMN_13328_5050541_ENSG00000171522_PTGER4	5	40084092	0.0733534	0.537402	1	rs12520626
ILMN_1795930	ILMN_13328_5050541_ENSG00000171522_PTGER4	5	40084672	0.112629	0.342763	1	rs10078587
ILMN_1795930	ILMN_13328_5050541_ENSG00000171522_PTGER4	5	40084762	0.0733534	0.537402	1	rs72740123
ILMN_1795930	ILMN_13328_5050541_ENSG00000171522_PTGER4	5	40084905	0.0733534	0.537402	1	rs34411627
ILMN_1795930	ILMN_13328_5050541_ENSG00000171522_PTGER4	5	40085811	-0.0197098	0.868543	1	rs34976829
ILMN_1795930	ILMN_13328_5050541_ENSG00000171522_PTGER4	5	40086015	0.105246	0.375529	1	.
ILMN_1795930	ILMN_13328_5050541_ENSG00000171522_PTGER4	5	40086352	0.0733534	0.537402	1	rs4957241
ILMN_1795930	ILMN_13328_5050541_ENSG00000171522_PTGER4	5	40086588	0.0733534	0.537402	1	rs4957242
ILMN_1795930	ILMN_13328_5050541_ENSG00000171522_PTGER4	5	40086798	-0.0197098	0.868543	1	rs62357715
ILMN_1795930	ILMN_13328_5050541_ENSG00000171522_PTGER4	5	40087063	-0.0323515	0.785844	1	rs10069836
ILMN_1795930	ILMN_13328_5050541_ENSG00000171522_PTGER4	5	40087344	-0.168213	0.154862	1	rs112851813
ILMN_1795930	ILMN_13328_5050541_ENSG00000171522_PTGER4	5	40088135	0.122517	0.301786	1	rs1911018
ILMN_1795930	ILMN_13328_5050541_ENSG00000171522_PTGER4	5	40088518	0.0731635	0.538459	1	rs1834853
ILMN_1795930	ILMN_13328_5050541_ENSG00000171522_PTGER4	5	40088545	0.123588	0.297545	1	rs1834852
ILMN_1795930	ILMN_13328_5050541_ENSG00000171522_PTGER4	5	40089016	-0.0783692	0.509867	1	rs13184424
ILMN_1795930	ILMN_13328_5050541_ENSG00000171522_PTGER4	5	40089068	-0.0783692	0.509867	1	rs34487272
ILMN_1795930	ILMN_13328_5050541_ENSG00000171522_PTGER4	5	40089114	0.122517	0.301786	1	rs2888061
ILMN_1795930	ILMN_13328_5050541_ENSG00000171522_PTGER4	5	40089418	0.222381	0.0586262	1	rs35123319
ILMN_1795930	ILMN_13328_5050541_ENSG00000171522_PTGER4	5	40089535	0.122517	0.301786	1	rs7704935
ILMN_1795930	ILMN_13328_5050541_ENSG00000171522_PTGER4	5	40089985	0.122517	0.301786	1	rs10043361
ILMN_1795930	ILMN_13328_5050541_ENSG00000171522_PTGER4	5	40090027	0.122517	0.301786	1	rs10043377
ILMN_1795930	ILMN_13328_5050541_ENSG00000171522_PTGER4	5	40090085	-0.0868846	0.464832	1	rs34991615
ILMN_1795930	ILMN_13328_5050541_ENSG00000171522_PTGER4	5	40090708	0.122517	0.301786	1	rs58773792
ILMN_1795930	ILMN_13328_5050541_ENSG00000171522_PTGER4	5	40090784	-0.114997	0.332649	1	rs55810369
ILMN_1795930	ILMN_13328_5050541_ENSG00000171522_PTGER4	5	40091110	0.122517	0.301786	1	rs7711672
ILMN_1795930	ILMN_13328_5050541_ENSG00000171522_PTGER4	5	40091806	0.122517	0.301786	1	rs6876099
ILMN_1795930	ILMN_13328_5050541_ENSG00000171522_PTGER4	5	40091961	-0.0783692	0.509867	1	rs10069279
ILMN_1795930	ILMN_13328_5050541_ENSG00000171522_PTGER4	5	40092090	0.122517	0.301786	1	rs6898023
ILMN_1795930	ILMN_13328_5050541_ENSG00000171522_PTGER4	5	40092128	-0.114997	0.332649	1	rs79245014
ILMN_1795930	ILMN_13328_5050541_ENSG00000171522_PTGER4	5	40092274	0.0464713	0.696234	1	rs12522588
ILMN_1795930	ILMN_13328_5050541_ENSG00000171522_PTGER4	5	40092284	-0.114997	0.332649	1	rs76574418
ILMN_1795930	ILMN_13328_5050541_ENSG00000171522_PTGER4	5	40092318	0.0718316	0.545898	1	rs12519927
ILMN_1795930	ILMN_13328_5050541_ENSG00000171522_PTGER4	5	40092360	-0.114997	0.332649	1	rs12519930
ILMN_1795930	ILMN_13328_5050541_ENSG00000171522_PTGER4	5	40092441	0.122517	0.301786	1	rs72740130
ILMN_1795930	ILMN_13328_5050541_ENSG00000171522_PTGER4	5	40092496	0.122517	0.301786	1	rs6881613
ILMN_1795930	ILMN_13328_5050541_ENSG00000171522_PTGER4	5	40093092	0.122517	0.301786	1	rs7722196
ILMN_1795930	ILMN_13328_5050541_ENSG00000171522_PTGER4	5	40093226	0.122517	0.301786	1	rs2217225
ILMN_1795930	ILMN_13328_5050541_ENSG00000171522_PTGER4	5	40093342	-0.114997	0.332649	1	rs11747191
ILMN_1795930	ILMN_13328_5050541_ENSG00000171522_PTGER4	5	40093632	0.122517	0.301786	1	rs1857869
ILMN_1795930	ILMN_13328_5050541_ENSG00000171522_PTGER4	5	40094540	0.122517	0.301786	1	rs10073771
ILMN_1795930	ILMN_13328_5050541_ENSG00000171522_PTGER4	5	40094854	0.122517	0.301786	1	rs10038201
ILMN_1795930	ILMN_13328_5050541_ENSG00000171522_PTGER4	5	40094863	0.122517	0.301786	1	rs10038202
ILMN_1795930	ILMN_13328_5050541_ENSG00000171522_PTGER4	5	40094936	0.0718316	0.545898	1	rs17819573
ILMN_1795930	ILMN_13328_5050541_ENSG00000171522_PTGER4	5	40094991	0.122517	0.301786	1	rs10044337
ILMN_1795930	ILMN_13328_5050541_ENSG00000171522_PTGER4	5	40095260	0.122517	0.301786	1	rs4957246
ILMN_1795930	ILMN_13328_5050541_ENSG00000171522_PTGER4	5	40095551	-0.114997	0.332649	1	rs11330986
ILMN_1795930	ILMN_13328_5050541_ENSG00000171522_PTGER4	5	40096079	0.0718316	0.545898	1	rs4957247
ILMN_1795930	ILMN_13328_5050541_ENSG00000171522_PTGER4	5	40096156	0.0062435	0.958191	1	rs16869602
ILMN_1795930	ILMN_13328_5050541_ENSG00000171522_PTGER4	5	40096719	0.122517	0.301786	1	rs2371511
ILMN_1795930	ILMN_13328_5050541_ENSG00000171522_PTGER4	5	40096777	0.122517	0.301786	1	rs2162635
ILMN_1795930	ILMN_13328_5050541_ENSG00000171522_PTGER4	5	40096786	0.122517	0.301786	1	rs2162634
ILMN_1795930	ILMN_13328_5050541_ENSG00000171522_PTGER4	5	40096967	-0.0783692	0.509867	1	rs6896223
ILMN_1795930	ILMN_13328_5050541_ENSG00000171522_PTGER4	5	40098031	0.122517	0.301786	1	rs1506177
ILMN_1795930	ILMN_13328_5050541_ENSG00000171522_PTGER4	5	40098605	-0.114997	0.332649	1	rs17220794
ILMN_1795930	ILMN_13328_5050541_ENSG00000171522_PTGER4	5	40098647	0.122517	0.301786	1	rs978281
ILMN_1795930	ILMN_13328_5050541_ENSG00000171522_PTGER4	5	40098965	0.122517	0.301786	1	rs7725906
ILMN_1795930	ILMN_13328_5050541_ENSG00000171522_PTGER4	5	40099074	0.122517	0.301786	1	rs1847922
ILMN_1795930	ILMN_13328_5050541_ENSG00000171522_PTGER4	5	40099459	0.122517	0.301786	1	rs72740135
ILMN_1795930	ILMN_13328_5050541_ENSG00000171522_PTGER4	5	40099565	0.0718316	0.545898	1	rs34220693
ILMN_1795930	ILMN_13328_5050541_ENSG00000171522_PTGER4	5	40099684	0.237525	0.0430277	1	.
ILMN_1795930	ILMN_13328_5050541_ENSG00000171522_PTGER4	5	40099730	0.122517	0.301786	1	rs1506178
ILMN_1795930	ILMN_13328_5050541_ENSG00000171522_PTGER4	5	40100134	-0.0783692	0.509867	1	rs13159095
ILMN_1795930	ILMN_13328_5050541_ENSG00000171522_PTGER4	5	40100178	0.122517	0.301786	1	rs10052840
ILMN_1795930	ILMN_13328_5050541_ENSG00000171522_PTGER4	5	40100370	0.0062435	0.958191	1	rs924981
ILMN_1795930	ILMN_13328_5050541_ENSG00000171522_PTGER4	5	40100774	0.119967	0.312034	1	rs7735923
ILMN_1795930	ILMN_13328_5050541_ENSG00000171522_PTGER4	5	40100798	0.135634	0.252562	1	rs7736066
ILMN_1795930	ILMN_13328_5050541_ENSG00000171522_PTGER4	5	40100918	0.0366332	0.758314	1	rs7718329
ILMN_1795930	ILMN_13328_5050541_ENSG00000171522_PTGER4	5	40100939	0.116229	0.327458	1	rs7736483
ILMN_1795930	ILMN_13328_5050541_ENSG00000171522_PTGER4	5	40101492	0.0718316	0.545898	1	rs13182875
ILMN_1795930	ILMN_13328_5050541_ENSG00000171522_PTGER4	5	40101565	0.0453784	0.703041	1	.
ILMN_1795930	ILMN_13328_5050541_ENSG00000171522_PTGER4	5	40102172	0.122517	0.301786	1	rs72740137
ILMN_1795930	ILMN_13328_5050541_ENSG00000171522_PTGER4	5	40102188	0.122517	0.301786	1	rs7704084
ILMN_1795930	ILMN_13328_5050541_ENSG00000171522_PTGER4	5	40102412	0.122517	0.301786	1	rs6451472
ILMN_1795930	ILMN_13328_5050541_ENSG00000171522_PTGER4	5	40102443	-0.0423569	0.721982	1	rs7708610
ILMN_1795930	ILMN_13328_5050541_ENSG00000171522_PTGER4	5	40102573	-0.114997	0.332649	1	rs59278941
ILMN_1795930	ILMN_13328_5050541_ENSG00000171522_PTGER4	5	40102809	0.0778334	0.512774	1	rs7708830
ILMN_1795930	ILMN_13328_5050541_ENSG00000171522_PTGER4	5	40102891	-0.114997	0.332649	1	rs73750513
ILMN_1795930	ILMN_13328_5050541_ENSG00000171522_PTGER4	5	40103309	0.122517	0.301786	1	rs4106802
ILMN_1795930	ILMN_13328_5050541_ENSG00000171522_PTGER4	5	40103408	-0.114997	0.332649	1	rs11744904
ILMN_1795930	ILMN_13328_5050541_ENSG00000171522_PTGER4	5	40103540	-0.0501541	0.673473	1	rs34665537
ILMN_1795930	ILMN_13328_5050541_ENSG00000171522_PTGER4	5	40103585	-0.205651	0.080904	1	rs149593028
ILMN_1795930	ILMN_13328_5050541_ENSG00000171522_PTGER4	5	40103597	0.063799	0.591794	1	rs4957248
ILMN_1795930	ILMN_13328_5050541_ENSG00000171522_PTGER4	5	40104012	0.122517	0.301786	1	rs4957249
ILMN_1795930	ILMN_13328_5050541_ENSG00000171522_PTGER4	5	40104157	-0.0783692	0.509867	1	rs7724393
ILMN_1795930	ILMN_13328_5050541_ENSG00000171522_PTGER4	5	40104217	0.122517	0.301786	1	rs7706621
ILMN_1795930	ILMN_13328_5050541_ENSG00000171522_PTGER4	5	40104305	-0.0783692	0.509867	1	rs7728153
ILMN_1795930	ILMN_13328_5050541_ENSG00000171522_PTGER4	5	40104327	-0.114997	0.332649	1	rs73750514
ILMN_1795930	ILMN_13328_5050541_ENSG00000171522_PTGER4	5	40104510	0.122517	0.301786	1	rs13181195
ILMN_1795930	ILMN_13328_5050541_ENSG00000171522_PTGER4	5	40104766	0.122517	0.301786	1	rs4957250
ILMN_1795930	ILMN_13328_5050541_ENSG00000171522_PTGER4	5	40105097	0.122517	0.301786	1	rs7729552
ILMN_1795930	ILMN_13328_5050541_ENSG00000171522_PTGER4	5	40105132	0.0515644	0.664833	1	rs4957118
ILMN_1795930	ILMN_13328_5050541_ENSG00000171522_PTGER4	5	40105370	0.122517	0.301786	1	rs10473168
ILMN_1795930	ILMN_13328_5050541_ENSG00000171522_PTGER4	5	40105415	-0.0359909	0.762426	1	rs10473169
ILMN_1795930	ILMN_13328_5050541_ENSG00000171522_PTGER4	5	40105548	0.122517	0.301786	1	rs7716137
ILMN_1795930	ILMN_13328_5050541_ENSG00000171522_PTGER4	5	40105620	0.0515644	0.664833	1	rs7734461
ILMN_1795930	ILMN_13328_5050541_ENSG00000171522_PTGER4	5	40105666	-0.0726054	0.54157	1	rs10473170
ILMN_1795930	ILMN_13328_5050541_ENSG00000171522_PTGER4	5	40105827	-0.0726054	0.54157	1	rs10473171
ILMN_1795930	ILMN_13328_5050541_ENSG00000171522_PTGER4	5	40105911	0.122517	0.301786	1	rs6451474
ILMN_1795930	ILMN_13328_5050541_ENSG00000171522_PTGER4	5	40105994	0.122517	0.301786	1	rs72740144
ILMN_1795930	ILMN_13328_5050541_ENSG00000171522_PTGER4	5	40106084	0.0158193	0.894323	1	.
ILMN_1795930	ILMN_13328_5050541_ENSG00000171522_PTGER4	5	40106204	-0.0726054	0.54157	1	rs13171350
ILMN_1795930	ILMN_13328_5050541_ENSG00000171522_PTGER4	5	40106255	0.122517	0.301786	1	rs72740145
ILMN_1795930	ILMN_13328_5050541_ENSG00000171522_PTGER4	5	40106353	0.0647123	0.58649	1	rs34439295
ILMN_1795930	ILMN_13328_5050541_ENSG00000171522_PTGER4	5	40106414	0.122517	0.301786	1	rs13171633
ILMN_1795930	ILMN_13328_5050541_ENSG00000171522_PTGER4	5	40106523	0.122517	0.301786	1	rs1847925
ILMN_1795930	ILMN_13328_5050541_ENSG00000171522_PTGER4	5	40106763	0.0647123	0.58649	1	rs34739557
ILMN_1795930	ILMN_13328_5050541_ENSG00000171522_PTGER4	5	40107174	0.122517	0.301786	1	rs6451475
ILMN_1795930	ILMN_13328_5050541_ENSG00000171522_PTGER4	5	40107202	0.0647123	0.58649	1	rs35633687
ILMN_1795930	ILMN_13328_5050541_ENSG00000171522_PTGER4	5	40107478	0.122517	0.301786	1	.
ILMN_1795930	ILMN_13328_5050541_ENSG00000171522_PTGER4	5	40107636	-0.114997	0.332649	1	rs55840833
ILMN_1795930	ILMN_13328_5050541_ENSG00000171522_PTGER4	5	40107826	0.122517	0.301786	1	rs4090846
ILMN_1795930	ILMN_13328_5050541_ENSG00000171522_PTGER4	5	40107985	0.122517	0.301786	1	rs1896537
ILMN_1795930	ILMN_13328_5050541_ENSG00000171522_PTGER4	5	40108178	-0.114997	0.332649	1	rs56185504
ILMN_1795930	ILMN_13328_5050541_ENSG00000171522_PTGER4	5	40108300	0.118746	0.317019	1	rs1896536
ILMN_1795930	ILMN_13328_5050541_ENSG00000171522_PTGER4	5	40109174	0.0647123	0.58649	1	rs7713342
ILMN_1795930	ILMN_13328_5050541_ENSG00000171522_PTGER4	5	40109244	-0.0359909	0.762426	1	rs11739050
ILMN_1795930	ILMN_13328_5050541_ENSG00000171522_PTGER4	5	40109523	0.122517	0.301786	1	rs7737604
ILMN_1795930	ILMN_13328_5050541_ENSG00000171522_PTGER4	5	40109713	-0.0359909	0.762426	1	rs7718076
ILMN_1795930	ILMN_13328_5050541_ENSG00000171522_PTGER4	5	40109739	0.122517	0.301786	1	rs7717668
ILMN_1795930	ILMN_13328_5050541_ENSG00000171522_PTGER4	5	40110082	0.122517	0.301786	1	rs7718674
ILMN_1795930	ILMN_13328_5050541_ENSG00000171522_PTGER4	5	40110636	-0.114997	0.332649	1	rs10941494
ILMN_1795930	ILMN_13328_5050541_ENSG00000171522_PTGER4	5	40110704	-0.205651	0.080904	1	rs114656939
ILMN_1795930	ILMN_13328_5050541_ENSG00000171522_PTGER4	5	40111141	-0.0359909	0.762426	1	rs6451477
ILMN_1795930	ILMN_13328_5050541_ENSG00000171522_PTGER4	5	40111239	0.122517	0.301786	1	rs1847924
ILMN_1795930	ILMN_13328_5050541_ENSG00000171522_PTGER4	5	40112109	-0.114997	0.332649	1	rs59940855
ILMN_1795930	ILMN_13328_5050541_ENSG00000171522_PTGER4	5	40112581	0.169887	0.150737	1	rs2081793
ILMN_1795930	ILMN_13328_5050541_ENSG00000171522_PTGER4	5	40113152	-0.0302523	0.79944	1	.
ILMN_1795930	ILMN_13328_5050541_ENSG00000171522_PTGER4	5	40113792	0.0548317	0.644983	1	.
ILMN_1795930	ILMN_13328_5050541_ENSG00000171522_PTGER4	5	40115231	-0.0632915	0.594751	1	rs62357743
ILMN_1795930	ILMN_13328_5050541_ENSG00000171522_PTGER4	5	40115270	0.0647947	0.586012	1	rs113763204
ILMN_1795930	ILMN_13328_5050541_ENSG00000171522_PTGER4	5	40115718	0.122517	0.301786	1	rs6451478
ILMN_1795930	ILMN_13328_5050541_ENSG00000171522_PTGER4	5	40117868	-0.114997	0.332649	1	rs58869075
ILMN_1795930	ILMN_13328_5050541_ENSG00000171522_PTGER4	5	40118110	0.122517	0.301786	1	rs6451479
ILMN_1795930	ILMN_13328_5050541_ENSG00000171522_PTGER4	5	40118145	0.0647123	0.58649	1	rs6894100
ILMN_1795930	ILMN_13328_5050541_ENSG00000171522_PTGER4	5	40118193	0.122517	0.301786	1	rs6875185
ILMN_1795930	ILMN_13328_5050541_ENSG00000171522_PTGER4	5	40118867	0.122517	0.301786	1	rs6899131
ILMN_1795930	ILMN_13328_5050541_ENSG00000171522_PTGER4	5	40119553	-0.114997	0.332649	1	rs73750521
ILMN_1795930	ILMN_13328_5050541_ENSG00000171522_PTGER4	5	40119897	0.0640305	0.590448	1	rs1587985
ILMN_1795930	ILMN_13328_5050541_ENSG00000171522_PTGER4	5	40120370	-0.0726054	0.54157	1	rs12655808
ILMN_1795930	ILMN_13328_5050541_ENSG00000171522_PTGER4	5	40120946	-0.0726054	0.54157	1	rs13436500
ILMN_1795930	ILMN_13328_5050541_ENSG00000171522_PTGER4	5	40121487	-0.0359909	0.762426	1	rs10067281
ILMN_1795930	ILMN_13328_5050541_ENSG00000171522_PTGER4	5	40122101	0.0718316	0.545898	1	rs34509579
ILMN_1795930	ILMN_13328_5050541_ENSG00000171522_PTGER4	5	40122187	0.122517	0.301786	1	rs10076961
ILMN_1795930	ILMN_13328_5050541_ENSG00000171522_PTGER4	5	40123139	0.122517	0.301786	1	rs6451480
ILMN_1795930	ILMN_13328_5050541_ENSG00000171522_PTGER4	5	40123344	-0.114997	0.332649	1	rs73750523
ILMN_1795930	ILMN_13328_5050541_ENSG00000171522_PTGER4	5	40123351	-0.0423569	0.721982	1	rs70985356
ILMN_1795930	ILMN_13328_5050541_ENSG00000171522_PTGER4	5	40123421	-0.0423569	0.721982	1	rs10071562
ILMN_1795930	ILMN_13328_5050541_ENSG00000171522_PTGER4	5	40123649	0.122517	0.301786	1	rs13362355
ILMN_1795930	ILMN_13328_5050541_ENSG00000171522_PTGER4	5	40123715	0.122517	0.301786	1	rs12188605
ILMN_1795930	ILMN_13328_5050541_ENSG00000171522_PTGER4	5	40123865	0.145047	0.220808	1	rs57935026
ILMN_1795930	ILMN_13328_5050541_ENSG00000171522_PTGER4	5	40123878	0.153782	0.193951	1	rs12188615
ILMN_1795930	ILMN_13328_5050541_ENSG00000171522_PTGER4	5	40123893	0.184812	0.117513	1	rs1896533
ILMN_1795930	ILMN_13328_5050541_ENSG00000171522_PTGER4	5	40123896	0.0907417	0.44517	1	rs12187211
ILMN_1795930	ILMN_13328_5050541_ENSG00000171522_PTGER4	5	40123918	-0.0200546	0.866264	1	rs12697400
ILMN_1795930	ILMN_13328_5050541_ENSG00000171522_PTGER4	5	40123930	-0.16803	0.155317	1	rs182114930
ILMN_1795930	ILMN_13328_5050541_ENSG00000171522_PTGER4	5	40123947	-0.0287228	0.809383	1	rs12697401
ILMN_1795930	ILMN_13328_5050541_ENSG00000171522_PTGER4	5	40123980	-0.0946287	0.425833	1	rs146109194
ILMN_1795930	ILMN_13328_5050541_ENSG00000171522_PTGER4	5	40124398	0.117285	0.323053	1	rs10073538
ILMN_1795930	ILMN_13328_5050541_ENSG00000171522_PTGER4	5	40124670	-0.114997	0.332649	1	rs79888707
ILMN_1795930	ILMN_13328_5050541_ENSG00000171522_PTGER4	5	40124880	0.122517	0.301786	1	rs11948540
ILMN_1795930	ILMN_13328_5050541_ENSG00000171522_PTGER4	5	40124910	0.16025	0.175636	1	.
ILMN_1795930	ILMN_13328_5050541_ENSG00000171522_PTGER4	5	40125015	0.122517	0.301786	1	rs13178519
ILMN_1795930	ILMN_13328_5050541_ENSG00000171522_PTGER4	5	40125016	0.122517	0.301786	1	rs13178116
ILMN_1795930	ILMN_13328_5050541_ENSG00000171522_PTGER4	5	40125547	0.0806304	0.497695	1	rs13178931
ILMN_1795930	ILMN_13328_5050541_ENSG00000171522_PTGER4	5	40126203	0.0464713	0.696234	1	rs141100389
ILMN_1795930	ILMN_13328_5050541_ENSG00000171522_PTGER4	5	40126298	-0.114997	0.332649	1	rs114238804
ILMN_1795930	ILMN_13328_5050541_ENSG00000171522_PTGER4	5	40126663	0.117077	0.323919	1	rs6873879
ILMN_1795930	ILMN_13328_5050541_ENSG00000171522_PTGER4	5	40126775	0.0718316	0.545898	1	rs146108935
ILMN_1795930	ILMN_13328_5050541_ENSG00000171522_PTGER4	5	40126890	0.0718316	0.545898	1	rs139572836
ILMN_1795930	ILMN_13328_5050541_ENSG00000171522_PTGER4	5	40127883	0.122517	0.301786	1	rs6880147
ILMN_1795930	ILMN_13328_5050541_ENSG00000171522_PTGER4	5	40128361	-0.0594743	0.617201	1	.
ILMN_1795930	ILMN_13328_5050541_ENSG00000171522_PTGER4	5	40128488	0.0718316	0.545898	1	rs149191479
ILMN_1795930	ILMN_13328_5050541_ENSG00000171522_PTGER4	5	40128586	0.122517	0.301786	1	rs6451481
ILMN_1795930	ILMN_13328_5050541_ENSG00000171522_PTGER4	5	40128639	-0.0423569	0.721982	1	rs6451482
ILMN_1795930	ILMN_13328_5050541_ENSG00000171522_PTGER4	5	40129050	0.122517	0.301786	1	rs4957120
ILMN_1795930	ILMN_13328_5050541_ENSG00000171522_PTGER4	5	40129215	0.0543121	0.648123	1	rs148314160
ILMN_1795930	ILMN_13328_5050541_ENSG00000171522_PTGER4	5	40129504	-0.114997	0.332649	1	rs147234775
ILMN_1795930	ILMN_13328_5050541_ENSG00000171522_PTGER4	5	40129769	-0.114997	0.332649	1	rs115236557
ILMN_1795930	ILMN_13328_5050541_ENSG00000171522_PTGER4	5	40129979	0.122517	0.301786	1	rs12521739
ILMN_1795930	ILMN_13328_5050541_ENSG00000171522_PTGER4	5	40130333	0.0718316	0.545898	1	rs35769831
ILMN_1795930	ILMN_13328_5050541_ENSG00000171522_PTGER4	5	40130943	0.0464713	0.696234	1	rs2371512
ILMN_1795930	ILMN_13328_5050541_ENSG00000171522_PTGER4	5	40130952	0.0718316	0.545898	1	rs72742219
ILMN_1795930	ILMN_13328_5050541_ENSG00000171522_PTGER4	5	40131043	0.122517	0.301786	1	rs2371513
ILMN_1795930	ILMN_13328_5050541_ENSG00000171522_PTGER4	5	40131141	0.0569554	0.632211	1	rs2162633
ILMN_1795930	ILMN_13328_5050541_ENSG00000171522_PTGER4	5	40131385	-0.0423569	0.721982	1	rs11749592
ILMN_1795930	ILMN_13328_5050541_ENSG00000171522_PTGER4	5	40131427	-0.0423569	0.721982	1	rs10077054
ILMN_1795930	ILMN_13328_5050541_ENSG00000171522_PTGER4	5	40131803	0.122517	0.301786	1	rs6883762
ILMN_1795930	ILMN_13328_5050541_ENSG00000171522_PTGER4	5	40132514	-0.171065	0.147884	1	.
ILMN_1795930	ILMN_13328_5050541_ENSG00000171522_PTGER4	5	40132549	-0.0140253	0.90625	1	.
ILMN_1795930	ILMN_13328_5050541_ENSG00000171522_PTGER4	5	40133180	0.122517	0.301786	1	rs1506173
ILMN_1795930	ILMN_13328_5050541_ENSG00000171522_PTGER4	5	40133189	0.0718316	0.545898	1	rs13155305
ILMN_1795930	ILMN_13328_5050541_ENSG00000171522_PTGER4	5	40133758	0.0464713	0.696234	1	rs11744979
ILMN_1795930	ILMN_13328_5050541_ENSG00000171522_PTGER4	5	40133759	0.0718316	0.545898	1	rs34922583
ILMN_1795930	ILMN_13328_5050541_ENSG00000171522_PTGER4	5	40133931	0.100243	0.398768	1	rs35615238
ILMN_1795930	ILMN_13328_5050541_ENSG00000171522_PTGER4	5	40134064	-0.0423569	0.721982	1	rs1506174
ILMN_1795930	ILMN_13328_5050541_ENSG00000171522_PTGER4	5	40134599	-0.0783692	0.509867	1	rs2548143
ILMN_1795930	ILMN_13328_5050541_ENSG00000171522_PTGER4	5	40134777	0.012575	0.915907	1	rs2548145
ILMN_1795930	ILMN_13328_5050541_ENSG00000171522_PTGER4	5	40135498	0.0205434	0.863035	1	rs1506175
ILMN_1795930	ILMN_13328_5050541_ENSG00000171522_PTGER4	5	40135704	-0.0783692	0.509867	1	rs1506176
ILMN_1795930	ILMN_13328_5050541_ENSG00000171522_PTGER4	5	40136269	-0.205651	0.080904	1	rs114785353
ILMN_1795930	ILMN_13328_5050541_ENSG00000171522_PTGER4	5	40136529	-0.114997	0.332649	1	rs4957253
ILMN_1795930	ILMN_13328_5050541_ENSG00000171522_PTGER4	5	40136619	-0.114997	0.332649	1	rs4957121
ILMN_1795930	ILMN_13328_5050541_ENSG00000171522_PTGER4	5	40136753	-0.0783692	0.509867	1	rs7701981
ILMN_1795930	ILMN_13328_5050541_ENSG00000171522_PTGER4	5	40136928	-0.0783692	0.509867	1	rs1427742
ILMN_1795930	ILMN_13328_5050541_ENSG00000171522_PTGER4	5	40137057	0.0464713	0.696234	1	rs1427741
ILMN_1795930	ILMN_13328_5050541_ENSG00000171522_PTGER4	5	40137480	0.189471	0.108389	1	.
ILMN_1795930	ILMN_13328_5050541_ENSG00000171522_PTGER4	5	40137553	-0.260654	0.0259312	1	rs143765713
ILMN_1795930	ILMN_13328_5050541_ENSG00000171522_PTGER4	5	40137577	0.0543765	0.647734	1	.
ILMN_1795930	ILMN_13328_5050541_ENSG00000171522_PTGER4	5	40137579	0.0643996	0.588304	1	rs9885183
ILMN_1795930	ILMN_13328_5050541_ENSG00000171522_PTGER4	5	40137600	-0.0981319	0.408825	1	.
ILMN_1795930	ILMN_13328_5050541_ENSG00000171522_PTGER4	5	40137729	-0.0783692	0.509867	1	rs35858673
ILMN_1795930	ILMN_13328_5050541_ENSG00000171522_PTGER4	5	40137887	-0.0783692	0.509867	1	rs996799
ILMN_1795930	ILMN_13328_5050541_ENSG00000171522_PTGER4	5	40137900	0.122517	0.301786	1	rs996798
ILMN_1795930	ILMN_13328_5050541_ENSG00000171522_PTGER4	5	40138804	-0.0783692	0.509867	1	rs1159011
ILMN_1795930	ILMN_13328_5050541_ENSG00000171522_PTGER4	5	40139073	0.050978	0.66842	1	.
ILMN_1795930	ILMN_13328_5050541_ENSG00000171522_PTGER4	5	40139081	-0.0783692	0.509867	1	rs1366020
ILMN_1795930	ILMN_13328_5050541_ENSG00000171522_PTGER4	5	40139191	0.0369149	0.756513	1	.
ILMN_1795930	ILMN_13328_5050541_ENSG00000171522_PTGER4	5	40139751	-0.0783692	0.509867	1	rs1820603
ILMN_1795930	ILMN_13328_5050541_ENSG00000171522_PTGER4	5	40139844	0.0205434	0.863035	1	rs1559415
ILMN_1795930	ILMN_13328_5050541_ENSG00000171522_PTGER4	5	40139917	-0.0783692	0.509867	1	rs1559416
ILMN_1795930	ILMN_13328_5050541_ENSG00000171522_PTGER4	5	40140066	-0.0783692	0.509867	1	rs2559553
ILMN_1795930	ILMN_13328_5050541_ENSG00000171522_PTGER4	5	40140129	-0.0783692	0.509867	1	rs13359547
ILMN_1795930	ILMN_13328_5050541_ENSG00000171522_PTGER4	5	40140139	-0.0783692	0.509867	1	rs2559552
ILMN_1795930	ILMN_13328_5050541_ENSG00000171522_PTGER4	5	40140378	0.0464713	0.696234	1	rs919208
ILMN_1795930	ILMN_13328_5050541_ENSG00000171522_PTGER4	5	40140479	0.122517	0.301786	1	rs933687
ILMN_1795930	ILMN_13328_5050541_ENSG00000171522_PTGER4	5	40140487	-0.0783692	0.509867	1	rs56349863
ILMN_1795930	ILMN_13328_5050541_ENSG00000171522_PTGER4	5	40140493	-0.0783692	0.509867	1	rs34213167
ILMN_1795930	ILMN_13328_5050541_ENSG00000171522_PTGER4	5	40140493	-0.118471	0.318152	1	rs34213167
ILMN_1795930	ILMN_13328_5050541_ENSG00000171522_PTGER4	5	40140556	0.0205434	0.863035	1	rs1811337
ILMN_1795930	ILMN_13328_5050541_ENSG00000171522_PTGER4	5	40140687	-0.0783692	0.509867	1	rs919207
ILMN_1795930	ILMN_13328_5050541_ENSG00000171522_PTGER4	5	40141251	0.00832467	0.944274	1	.
ILMN_1795930	ILMN_13328_5050541_ENSG00000171522_PTGER4	5	40141513	0.0690276	0.561722	1	rs4582330
ILMN_1795930	ILMN_13328_5050541_ENSG00000171522_PTGER4	5	40142295	-0.124227	0.295036	1	.
ILMN_1795930	ILMN_13328_5050541_ENSG00000171522_PTGER4	5	40142362	0.122517	0.301786	1	rs1364276
ILMN_1795930	ILMN_13328_5050541_ENSG00000171522_PTGER4	5	40142521	0.0718316	0.545898	1	rs13175250
ILMN_1795930	ILMN_13328_5050541_ENSG00000171522_PTGER4	5	40142597	0.20535	0.0813589	1	rs13175510
ILMN_1795930	ILMN_13328_5050541_ENSG00000171522_PTGER4	5	40143005	0.0718316	0.545898	1	rs13179987
ILMN_1795930	ILMN_13328_5050541_ENSG00000171522_PTGER4	5	40143030	0.0718316	0.545898	1	rs1427739
ILMN_1795930	ILMN_13328_5050541_ENSG00000171522_PTGER4	5	40143118	-0.0783692	0.509867	1	rs2559551
ILMN_1795930	ILMN_13328_5050541_ENSG00000171522_PTGER4	5	40143159	-0.0783692	0.509867	1	rs2548166
ILMN_1795930	ILMN_13328_5050541_ENSG00000171522_PTGER4	5	40143849	-0.0783692	0.509867	1	rs1158600
ILMN_1795930	ILMN_13328_5050541_ENSG00000171522_PTGER4	5	40143933	0.0718316	0.545898	1	rs13185119
ILMN_1795930	ILMN_13328_5050541_ENSG00000171522_PTGER4	5	40143991	0.0718316	0.545898	1	rs13185531
ILMN_1795930	ILMN_13328_5050541_ENSG00000171522_PTGER4	5	40144473	-0.0345975	0.771368	1	rs2371514
ILMN_1795930	ILMN_13328_5050541_ENSG00000171522_PTGER4	5	40144489	-0.0345975	0.771368	1	rs2548138
ILMN_1795930	ILMN_13328_5050541_ENSG00000171522_PTGER4	5	40144718	0.0898845	0.449499	1	.
ILMN_1795930	ILMN_13328_5050541_ENSG00000171522_PTGER4	5	40144824	0.0543765	0.647734	1	rs77301882
ILMN_1795930	ILMN_13328_5050541_ENSG00000171522_PTGER4	5	40144832	0.0690276	0.561722	1	rs35162178
ILMN_1795930	ILMN_13328_5050541_ENSG00000171522_PTGER4	5	40144892	0.0718316	0.545898	1	rs67998478
ILMN_1795930	ILMN_13328_5050541_ENSG00000171522_PTGER4	5	40144962	0.0996787	0.401442	1	.
ILMN_1795930	ILMN_13328_5050541_ENSG00000171522_PTGER4	5	40144985	-0.00627865	0.957955	1	rs2559550
ILMN_1795930	ILMN_13328_5050541_ENSG00000171522_PTGER4	5	40145136	0.122517	0.301786	1	rs2559549
ILMN_1795930	ILMN_13328_5050541_ENSG00000171522_PTGER4	5	40145537	-0.0173367	0.884254	1	.
ILMN_1795930	ILMN_13328_5050541_ENSG00000171522_PTGER4	5	40145895	-0.0783692	0.509867	1	rs2548144
ILMN_1795930	ILMN_13328_5050541_ENSG00000171522_PTGER4	5	40146031	-0.114997	0.332649	1	rs73750535
ILMN_1795930	ILMN_13328_5050541_ENSG00000171522_PTGER4	5	40146045	-0.0783692	0.509867	1	rs2559548
ILMN_1795930	ILMN_13328_5050541_ENSG00000171522_PTGER4	5	40146311	0.0690276	0.561722	1	rs4283840
ILMN_1795930	ILMN_13328_5050541_ENSG00000171522_PTGER4	5	40146411	-0.0783692	0.509867	1	rs1427738
ILMN_1795930	ILMN_13328_5050541_ENSG00000171522_PTGER4	5	40146458	-0.00627865	0.957955	1	rs1427737
ILMN_1795930	ILMN_13328_5050541_ENSG00000171522_PTGER4	5	40146541	-0.0783692	0.509867	1	rs2559577
ILMN_1795930	ILMN_13328_5050541_ENSG00000171522_PTGER4	5	40146617	-0.0783692	0.509867	1	rs35275452
ILMN_1795930	ILMN_13328_5050541_ENSG00000171522_PTGER4	5	40146618	-0.114762	0.333644	1	.
ILMN_1795930	ILMN_13328_5050541_ENSG00000171522_PTGER4	5	40146945	0.0543765	0.647734	1	rs4546429
ILMN_1795930	ILMN_13328_5050541_ENSG00000171522_PTGER4	5	40147124	-0.0783692	0.509867	1	rs1366019
ILMN_1795930	ILMN_13328_5050541_ENSG00000171522_PTGER4	5	40147157	-0.102802	0.386776	1	rs140299341
ILMN_1795930	ILMN_13328_5050541_ENSG00000171522_PTGER4	5	40147295	-0.0144422	0.903476	1	.
ILMN_1795930	ILMN_13328_5050541_ENSG00000171522_PTGER4	5	40147411	-0.0783692	0.509867	1	rs1955109
ILMN_1795930	ILMN_13328_5050541_ENSG00000171522_PTGER4	5	40147607	-0.0783692	0.509867	1	rs1955108
ILMN_1795930	ILMN_13328_5050541_ENSG00000171522_PTGER4	5	40147804	-0.205651	0.080904	1	rs79297063
ILMN_1795930	ILMN_13328_5050541_ENSG00000171522_PTGER4	5	40148080	-0.0783692	0.509867	1	rs2548146
ILMN_1795930	ILMN_13328_5050541_ENSG00000171522_PTGER4	5	40148243	-0.0783692	0.509867	1	rs2559576
ILMN_1795930	ILMN_13328_5050541_ENSG00000171522_PTGER4	5	40148443	0.122517	0.301786	1	rs2112961
ILMN_1795930	ILMN_13328_5050541_ENSG00000171522_PTGER4	5	40148763	0.0690276	0.561722	1	rs4455605
ILMN_1795930	ILMN_13328_5050541_ENSG00000171522_PTGER4	5	40149496	0.100506	0.397526	1	.
ILMN_1795930	ILMN_13328_5050541_ENSG00000171522_PTGER4	5	40149544	0.0690276	0.561722	1	rs5867497
ILMN_1795930	ILMN_13328_5050541_ENSG00000171522_PTGER4	5	40149629	-0.0367465	0.75759	1	rs5867498
ILMN_1795930	ILMN_13328_5050541_ENSG00000171522_PTGER4	5	40149877	-0.0783692	0.509867	1	rs1423348
ILMN_1795930	ILMN_13328_5050541_ENSG00000171522_PTGER4	5	40150374	0.122517	0.301786	1	rs1363898
ILMN_1795930	ILMN_13328_5050541_ENSG00000171522_PTGER4	5	40150411	-0.0783692	0.509867	1	rs1366022
ILMN_1795930	ILMN_13328_5050541_ENSG00000171522_PTGER4	5	40150574	-0.0783692	0.509867	1	rs1366021
ILMN_1795930	ILMN_13328_5050541_ENSG00000171522_PTGER4	5	40151043	-0.0783692	0.509867	1	rs7711006
ILMN_1795930	ILMN_13328_5050541_ENSG00000171522_PTGER4	5	40151057	-0.0783692	0.509867	1	rs1427747
ILMN_1795930	ILMN_13328_5050541_ENSG00000171522_PTGER4	5	40151109	-0.0783692	0.509867	1	rs1427746
ILMN_1795930	ILMN_13328_5050541_ENSG00000171522_PTGER4	5	40151266	0.0718316	0.545898	1	rs67716972
ILMN_1795930	ILMN_13328_5050541_ENSG00000171522_PTGER4	5	40151461	0.122517	0.301786	1	rs1427745
ILMN_1795930	ILMN_13328_5050541_ENSG00000171522_PTGER4	5	40152061	-0.00627865	0.957955	1	rs2548147
ILMN_1795930	ILMN_13328_5050541_ENSG00000171522_PTGER4	5	40152145	0.0062435	0.958191	1	rs2548148
ILMN_1795930	ILMN_13328_5050541_ENSG00000171522_PTGER4	5	40152340	0.0718316	0.545898	1	rs6861624
ILMN_1795930	ILMN_13328_5050541_ENSG00000171522_PTGER4	5	40152377	-0.00627865	0.957955	1	rs2548149
ILMN_1795930	ILMN_13328_5050541_ENSG00000171522_PTGER4	5	40152687	0.0718316	0.545898	1	rs6881625
ILMN_1795930	ILMN_13328_5050541_ENSG00000171522_PTGER4	5	40152787	0.0718316	0.545898	1	rs6881803
ILMN_1795930	ILMN_13328_5050541_ENSG00000171522_PTGER4	5	40152913	0.122517	0.301786	1	rs1579322
ILMN_1795930	ILMN_13328_5050541_ENSG00000171522_PTGER4	5	40153755	-0.0783692	0.509867	1	rs2548151
ILMN_1795930	ILMN_13328_5050541_ENSG00000171522_PTGER4	5	40153926	-0.0783692	0.509867	1	rs2548152
ILMN_1795930	ILMN_13328_5050541_ENSG00000171522_PTGER4	5	40154040	-0.0783692	0.509867	1	rs34269259
ILMN_1795930	ILMN_13328_5050541_ENSG00000171522_PTGER4	5	40154109	-0.0783692	0.509867	1	rs2432037
ILMN_1795930	ILMN_13328_5050541_ENSG00000171522_PTGER4	5	40154147	-0.00627865	0.957955	1	rs2432038
ILMN_1795930	ILMN_13328_5050541_ENSG00000171522_PTGER4	5	40154289	-0.00627865	0.957955	1	rs2548153
ILMN_1795930	ILMN_13328_5050541_ENSG00000171522_PTGER4	5	40154333	-0.00627865	0.957955	1	rs2548154
ILMN_1795930	ILMN_13328_5050541_ENSG00000171522_PTGER4	5	40154379	-0.0783692	0.509867	1	rs2559575
ILMN_1795930	ILMN_13328_5050541_ENSG00000171522_PTGER4	5	40154432	0.0543765	0.647734	1	rs4519959
ILMN_1795930	ILMN_13328_5050541_ENSG00000171522_PTGER4	5	40154769	-0.0783692	0.509867	1	rs1427744
ILMN_1795930	ILMN_13328_5050541_ENSG00000171522_PTGER4	5	40155108	-0.0783692	0.509867	1	rs1427743
ILMN_1795930	ILMN_13328_5050541_ENSG00000171522_PTGER4	5	40155195	-0.208536	0.076644	1	rs58486298
ILMN_1795930	ILMN_13328_5050541_ENSG00000171522_PTGER4	5	40155262	0.0718316	0.545898	1	rs17820911
ILMN_1795930	ILMN_13328_5050541_ENSG00000171522_PTGER4	5	40155320	0.0667154	0.574931	1	.
ILMN_1795930	ILMN_13328_5050541_ENSG00000171522_PTGER4	5	40155364	0.0543765	0.647734	1	rs10043461
ILMN_1795930	ILMN_13328_5050541_ENSG00000171522_PTGER4	5	40155718	0.0718316	0.545898	1	rs13172729
ILMN_1795930	ILMN_13328_5050541_ENSG00000171522_PTGER4	5	40156437	0.0690276	0.561722	1	rs10223281
ILMN_1795930	ILMN_13328_5050541_ENSG00000171522_PTGER4	5	40157181	-0.0783692	0.509867	1	rs33985215
ILMN_1795930	ILMN_13328_5050541_ENSG00000171522_PTGER4	5	40157232	-0.0783692	0.509867	1	rs2559574
ILMN_1795930	ILMN_13328_5050541_ENSG00000171522_PTGER4	5	40157509	-0.0697796	0.557457	1	rs28469391
ILMN_1795930	ILMN_13328_5050541_ENSG00000171522_PTGER4	5	40157590	0.00136999	0.990822	1	rs28645732
ILMN_1795930	ILMN_13328_5050541_ENSG00000171522_PTGER4	5	40157644	-0.0678068	0.568679	1	rs28565917
ILMN_1795930	ILMN_13328_5050541_ENSG00000171522_PTGER4	5	40157704	-0.114997	0.332649	1	rs78517726
ILMN_1795930	ILMN_13328_5050541_ENSG00000171522_PTGER4	5	40157755	0.131113	0.268865	1	rs76988870
ILMN_1795930	ILMN_13328_5050541_ENSG00000171522_PTGER4	5	40158317	0.122517	0.301786	1	rs2559573
ILMN_1795930	ILMN_13328_5050541_ENSG00000171522_PTGER4	5	40158447	-0.0783692	0.509867	1	.
ILMN_1795930	ILMN_13328_5050541_ENSG00000171522_PTGER4	5	40158731	-0.0783692	0.509867	1	rs2548155
ILMN_1795930	ILMN_13328_5050541_ENSG00000171522_PTGER4	5	40158906	-0.0783692	0.509867	1	rs2559572
ILMN_1795930	ILMN_13328_5050541_ENSG00000171522_PTGER4	5	40159029	-0.0783692	0.509867	1	rs2559571
ILMN_1795930	ILMN_13328_5050541_ENSG00000171522_PTGER4	5	40159044	0.20535	0.0813589	1	rs13182608
ILMN_1795930	ILMN_13328_5050541_ENSG00000171522_PTGER4	5	40159270	-0.0783692	0.509867	1	rs2548156
ILMN_1795930	ILMN_13328_5050541_ENSG00000171522_PTGER4	5	40159436	-0.0783692	0.509867	1	rs2559570
ILMN_1795930	ILMN_13328_5050541_ENSG00000171522_PTGER4	5	40159642	-0.129631	0.274363	1	rs4957254
ILMN_1795930	ILMN_13328_5050541_ENSG00000171522_PTGER4	5	40159666	-0.0783692	0.509867	1	rs2559569
ILMN_1795930	ILMN_13328_5050541_ENSG00000171522_PTGER4	5	40159814	0.122517	0.301786	1	rs2559568
ILMN_1795930	ILMN_13328_5050541_ENSG00000171522_PTGER4	5	40159876	-0.0783692	0.509867	1	rs2559567
ILMN_1795930	ILMN_13328_5050541_ENSG00000171522_PTGER4	5	40159894	0.0690276	0.561722	1	rs6891183
ILMN_1795930	ILMN_13328_5050541_ENSG00000171522_PTGER4	5	40159931	-0.140511	0.235742	1	rs2559566
ILMN_1795930	ILMN_13328_5050541_ENSG00000171522_PTGER4	5	40160033	0.0690276	0.561722	1	rs6891529
ILMN_1795930	ILMN_13328_5050541_ENSG00000171522_PTGER4	5	40160104	-0.0783692	0.509867	1	rs2559565
ILMN_1795930	ILMN_13328_5050541_ENSG00000171522_PTGER4	5	40160258	-0.0783692	0.509867	1	rs145026812
ILMN_1795930	ILMN_13328_5050541_ENSG00000171522_PTGER4	5	40161022	0.122517	0.301786	1	rs2559564
ILMN_1795930	ILMN_13328_5050541_ENSG00000171522_PTGER4	5	40161114	-0.114997	0.332649	1	rs74775948
ILMN_1795930	ILMN_13328_5050541_ENSG00000171522_PTGER4	5	40161525	-0.0783692	0.509867	1	rs2548157
ILMN_1795930	ILMN_13328_5050541_ENSG00000171522_PTGER4	5	40161756	-0.0783692	0.509867	1	rs2559563
ILMN_1795930	ILMN_13328_5050541_ENSG00000171522_PTGER4	5	40162028	0.0543765	0.647734	1	rs4298297
ILMN_1795930	ILMN_13328_5050541_ENSG00000171522_PTGER4	5	40162519	0.0690276	0.561722	1	rs1985914
ILMN_1795930	ILMN_13328_5050541_ENSG00000171522_PTGER4	5	40162583	-0.0783692	0.509867	1	rs1963855
ILMN_1795930	ILMN_13328_5050541_ENSG00000171522_PTGER4	5	40162742	-0.0783692	0.509867	1	rs1559992
ILMN_1795930	ILMN_13328_5050541_ENSG00000171522_PTGER4	5	40162920	0.122517	0.301786	1	rs2548158
ILMN_1795930	ILMN_13328_5050541_ENSG00000171522_PTGER4	5	40162936	-0.114997	0.332649	1	rs11750186
ILMN_1795930	ILMN_13328_5050541_ENSG00000171522_PTGER4	5	40163670	-0.114997	0.332649	1	rs78460617
ILMN_1795930	ILMN_13328_5050541_ENSG00000171522_PTGER4	5	40163753	-0.0783692	0.509867	1	rs2559562
ILMN_1795930	ILMN_13328_5050541_ENSG00000171522_PTGER4	5	40163784	-0.0783692	0.509867	1	rs2559561
ILMN_1795930	ILMN_13328_5050541_ENSG00000171522_PTGER4	5	40164188	-0.0783692	0.509867	1	rs414167
ILMN_1795930	ILMN_13328_5050541_ENSG00000171522_PTGER4	5	40164223	0.0690276	0.561722	1	rs350083
ILMN_1795930	ILMN_13328_5050541_ENSG00000171522_PTGER4	5	40164306	0.0718316	0.545898	1	rs17222283
ILMN_1795930	ILMN_13328_5050541_ENSG00000171522_PTGER4	5	40164334	-0.0783692	0.509867	1	rs453254
ILMN_1795930	ILMN_13328_5050541_ENSG00000171522_PTGER4	5	40164724	-0.0783692	0.509867	1	rs385919
ILMN_1795930	ILMN_13328_5050541_ENSG00000171522_PTGER4	5	40164744	0.0690276	0.561722	1	rs112947
ILMN_1795930	ILMN_13328_5050541_ENSG00000171522_PTGER4	5	40164753	-0.0783692	0.509867	1	rs453054
ILMN_1795930	ILMN_13328_5050541_ENSG00000171522_PTGER4	5	40165997	0.236643	0.0438307	1	rs3039297
ILMN_1795930	ILMN_13328_5050541_ENSG00000171522_PTGER4	5	40166038	0.204266	0.0830145	1	rs350081
ILMN_1795930	ILMN_13328_5050541_ENSG00000171522_PTGER4	5	40166312	0.204266	0.0830145	1	rs2618529
ILMN_1795930	ILMN_13328_5050541_ENSG00000171522_PTGER4	5	40166375	0.0849158	0.475047	1	rs350080
ILMN_1795930	ILMN_13328_5050541_ENSG00000171522_PTGER4	5	40166468	-0.114997	0.332649	1	rs73750539
ILMN_1795930	ILMN_13328_5050541_ENSG00000171522_PTGER4	5	40166564	-0.0783692	0.509867	1	rs395239
ILMN_1795930	ILMN_13328_5050541_ENSG00000171522_PTGER4	5	40166864	0.204266	0.0830145	1	rs350079
ILMN_1795930	ILMN_13328_5050541_ENSG00000171522_PTGER4	5	40166953	0.204266	0.0830145	1	rs350078
ILMN_1795930	ILMN_13328_5050541_ENSG00000171522_PTGER4	5	40167141	0.204266	0.0830145	1	rs350077
ILMN_1795930	ILMN_13328_5050541_ENSG00000171522_PTGER4	5	40167163	-0.0783692	0.509867	1	rs384034
ILMN_1795930	ILMN_13328_5050541_ENSG00000171522_PTGER4	5	40167312	-0.114997	0.332649	1	rs76341330
ILMN_1795930	ILMN_13328_5050541_ENSG00000171522_PTGER4	5	40167645	-0.0783692	0.509867	1	rs454880
ILMN_1795930	ILMN_13328_5050541_ENSG00000171522_PTGER4	5	40168118	0.00900109	0.939754	1	rs76829881
ILMN_1795930	ILMN_13328_5050541_ENSG00000171522_PTGER4	5	40168122	0.0909224	0.44426	1	rs7707435
ILMN_1795930	ILMN_13328_5050541_ENSG00000171522_PTGER4	5	40168139	0.00701638	0.953021	1	rs137931584
ILMN_1795930	ILMN_13328_5050541_ENSG00000171522_PTGER4	5	40168139	-0.0823227	0.488685	1	rs137931584
ILMN_1795930	ILMN_13328_5050541_ENSG00000171522_PTGER4	5	40168154	0.018164	0.878771	1	.
ILMN_1795930	ILMN_13328_5050541_ENSG00000171522_PTGER4	5	40168162	-0.00615102	0.958809	1	.
ILMN_1795930	ILMN_13328_5050541_ENSG00000171522_PTGER4	5	40168163	-0.0877047	0.460612	1	.
ILMN_1795930	ILMN_13328_5050541_ENSG00000171522_PTGER4	5	40168164	-0.0038713	0.974069	1	rs77056266
ILMN_1795930	ILMN_13328_5050541_ENSG00000171522_PTGER4	5	40168169	0.128383	0.279049	1	.
ILMN_1795930	ILMN_13328_5050541_ENSG00000171522_PTGER4	5	40168170	0.0236243	0.84274	1	.
ILMN_1795930	ILMN_13328_5050541_ENSG00000171522_PTGER4	5	40168171	-0.0994776	0.402398	1	.
ILMN_1795930	ILMN_13328_5050541_ENSG00000171522_PTGER4	5	40168209	0.177313	0.133425	1	.
ILMN_1795930	ILMN_13328_5050541_ENSG00000171522_PTGER4	5	40168210	-0.176308	0.135676	1	rs240526
ILMN_1795930	ILMN_13328_5050541_ENSG00000171522_PTGER4	5	40168210	0.206035	0.0803255	1	rs240526
ILMN_1795930	ILMN_13328_5050541_ENSG00000171522_PTGER4	5	40168214	-0.0661769	0.578028	1	.
ILMN_1795930	ILMN_13328_5050541_ENSG00000171522_PTGER4	5	40168215	-0.205393	0.0812933	1	.
ILMN_1795930	ILMN_13328_5050541_ENSG00000171522_PTGER4	5	40168217	-0.0961659	0.41832	1	.
ILMN_1795930	ILMN_13328_5050541_ENSG00000171522_PTGER4	5	40168219	-0.134202	0.25765	1	.
ILMN_1795930	ILMN_13328_5050541_ENSG00000171522_PTGER4	5	40168233	-0.0174969	0.883192	1	.
ILMN_1795930	ILMN_13328_5050541_ENSG00000171522_PTGER4	5	40168452	0.204266	0.0830145	1	rs350074
ILMN_1795930	ILMN_13328_5050541_ENSG00000171522_PTGER4	5	40168513	-0.0425684	0.720651	1	rs142016612
ILMN_1795930	ILMN_13328_5050541_ENSG00000171522_PTGER4	5	40168536	-0.0296612	0.803279	1	.
ILMN_1795930	ILMN_13328_5050541_ENSG00000171522_PTGER4	5	40169478	-0.114997	0.332649	1	rs76346405
ILMN_1795930	ILMN_13328_5050541_ENSG00000171522_PTGER4	5	40169786	0.204266	0.0830145	1	rs1084429
ILMN_1795930	ILMN_13328_5050541_ENSG00000171522_PTGER4	5	40169814	0.204266	0.0830145	1	rs1084430
ILMN_1795930	ILMN_13328_5050541_ENSG00000171522_PTGER4	5	40169896	0.0718316	0.545898	1	rs11958323
ILMN_1795930	ILMN_13328_5050541_ENSG00000171522_PTGER4	5	40169949	-0.118272	0.318971	1	rs35884985
ILMN_1795930	ILMN_13328_5050541_ENSG00000171522_PTGER4	5	40170177	-0.0783692	0.509867	1	rs351669
ILMN_1795930	ILMN_13328_5050541_ENSG00000171522_PTGER4	5	40170184	0.255269	0.0292855	1	.
ILMN_1795930	ILMN_13328_5050541_ENSG00000171522_PTGER4	5	40170473	0.147836	0.211964	1	rs77175946
ILMN_1795930	ILMN_13328_5050541_ENSG00000171522_PTGER4	5	40170759	-0.116667	0.325625	1	.
ILMN_1795930	ILMN_13328_5050541_ENSG00000171522_PTGER4	5	40171062	-0.137357	0.246527	1	.
ILMN_1795930	ILMN_13328_5050541_ENSG00000171522_PTGER4	5	40171169	0.0262091	0.825791	1	.
ILMN_1795930	ILMN_13328_5050541_ENSG00000171522_PTGER4	5	40171442	0.108518	0.360781	1	rs782175
ILMN_1795930	ILMN_13328_5050541_ENSG00000171522_PTGER4	5	40172028	0.12078	0.308741	1	rs350091
ILMN_1795930	ILMN_13328_5050541_ENSG00000171522_PTGER4	5	40172291	0.0718316	0.545898	1	rs12523114
ILMN_1795930	ILMN_13328_5050541_ENSG00000171522_PTGER4	5	40172645	0.204266	0.0830145	1	rs145107
ILMN_1795930	ILMN_13328_5050541_ENSG00000171522_PTGER4	5	40173129	-0.0296628	0.803268	1	.
ILMN_1795930	ILMN_13328_5050541_ENSG00000171522_PTGER4	5	40173402	-0.0783692	0.509867	1	rs351666
ILMN_1795930	ILMN_13328_5050541_ENSG00000171522_PTGER4	5	40173841	0.0718316	0.545898	1	rs67950333
ILMN_1795930	ILMN_13328_5050541_ENSG00000171522_PTGER4	5	40173867	0.204266	0.0830145	1	rs350090
ILMN_1795930	ILMN_13328_5050541_ENSG00000171522_PTGER4	5	40174121	-0.0105582	0.929356	1	rs138336297
ILMN_1795930	ILMN_13328_5050541_ENSG00000171522_PTGER4	5	40174194	-0.0783692	0.509867	1	rs181210
ILMN_1795930	ILMN_13328_5050541_ENSG00000171522_PTGER4	5	40174264	-0.114997	0.332649	1	rs1842075
ILMN_1795930	ILMN_13328_5050541_ENSG00000171522_PTGER4	5	40174446	0.204266	0.0830145	1	rs350089
ILMN_1795930	ILMN_13328_5050541_ENSG00000171522_PTGER4	5	40174663	0.0718316	0.545898	1	rs11952580
ILMN_1795930	ILMN_13328_5050541_ENSG00000171522_PTGER4	5	40174746	0.0718316	0.545898	1	rs11949163
ILMN_1795930	ILMN_13328_5050541_ENSG00000171522_PTGER4	5	40175123	-0.114997	0.332649	1	rs73750542
ILMN_1795930	ILMN_13328_5050541_ENSG00000171522_PTGER4	5	40175386	-0.0783692	0.509867	1	rs62359689
ILMN_1795930	ILMN_13328_5050541_ENSG00000171522_PTGER4	5	40175537	-0.0783692	0.509867	1	rs10055094
ILMN_1795930	ILMN_13328_5050541_ENSG00000171522_PTGER4	5	40175833	0.122517	0.301786	1	rs350088
ILMN_1795930	ILMN_13328_5050541_ENSG00000171522_PTGER4	5	40176104	0.146633	0.215747	1	rs351665
ILMN_1795930	ILMN_13328_5050541_ENSG00000171522_PTGER4	5	40176172	0.122517	0.301786	1	rs350087
ILMN_1795930	ILMN_13328_5050541_ENSG00000171522_PTGER4	5	40176369	0.159446	0.177842	1	rs12187117
ILMN_1795930	ILMN_13328_5050541_ENSG00000171522_PTGER4	5	40176384	0.0464713	0.696234	1	rs1025255
ILMN_1795930	ILMN_13328_5050541_ENSG00000171522_PTGER4	5	40176538	-0.0783692	0.509867	1	rs351664
ILMN_1795930	ILMN_13328_5050541_ENSG00000171522_PTGER4	5	40177604	0.122517	0.301786	1	rs350086
ILMN_1795930	ILMN_13328_5050541_ENSG00000171522_PTGER4	5	40177825	0.0718316	0.545898	1	rs34897970
ILMN_1795930	ILMN_13328_5050541_ENSG00000171522_PTGER4	5	40177827	0.0543765	0.647734	1	rs350085
ILMN_1795930	ILMN_13328_5050541_ENSG00000171522_PTGER4	5	40178213	0.0464713	0.696234	1	rs34821947
ILMN_1795930	ILMN_13328_5050541_ENSG00000171522_PTGER4	5	40178235	0.122517	0.301786	1	rs350084
ILMN_1795930	ILMN_13328_5050541_ENSG00000171522_PTGER4	5	40178756	0.0543121	0.648123	1	rs71623844
ILMN_1795930	ILMN_13328_5050541_ENSG00000171522_PTGER4	5	40178920	0.146633	0.215747	1	rs351662
ILMN_1795930	ILMN_13328_5050541_ENSG00000171522_PTGER4	5	40178936	0.172084	0.145449	1	rs35571365
ILMN_1795930	ILMN_13328_5050541_ENSG00000171522_PTGER4	5	40178943	-0.0754314	0.525906	1	.
ILMN_1795930	ILMN_13328_5050541_ENSG00000171522_PTGER4	5	40179002	0.146633	0.215747	1	rs351661
ILMN_1795930	ILMN_13328_5050541_ENSG00000171522_PTGER4	5	40179059	0.146633	0.215747	1	rs351660
ILMN_1795930	ILMN_13328_5050541_ENSG00000171522_PTGER4	5	40179085	0.20535	0.0813589	1	rs35850276
ILMN_1795930	ILMN_13328_5050541_ENSG00000171522_PTGER4	5	40179166	0.118949	0.316189	1	.
ILMN_1795930	ILMN_13328_5050541_ENSG00000171522_PTGER4	5	40179222	0.0464713	0.696234	1	rs71614906
ILMN_1795930	ILMN_13328_5050541_ENSG00000171522_PTGER4	5	40179224	-0.0473956	0.690495	1	rs425298
ILMN_1795930	ILMN_13328_5050541_ENSG00000171522_PTGER4	5	40179225	-0.0473956	0.690495	1	rs406241
ILMN_1795930	ILMN_13328_5050541_ENSG00000171522_PTGER4	5	40179292	0.0543765	0.647734	1	rs113260492
ILMN_1795930	ILMN_13328_5050541_ENSG00000171522_PTGER4	5	40179481	0.146633	0.215747	1	rs351659
ILMN_1795930	ILMN_13328_5050541_ENSG00000171522_PTGER4	5	40179828	0.146633	0.215747	1	rs351658
ILMN_1795930	ILMN_13328_5050541_ENSG00000171522_PTGER4	5	40179923	0.166244	0.159819	1	rs351657
ILMN_1795930	ILMN_13328_5050541_ENSG00000171522_PTGER4	5	40180095	0.146633	0.215747	1	rs351656
ILMN_1795930	ILMN_13328_5050541_ENSG00000171522_PTGER4	5	40180312	0.146633	0.215747	1	rs351655
ILMN_1795930	ILMN_13328_5050541_ENSG00000171522_PTGER4	5	40180326	-0.205651	0.080904	1	rs115620216
ILMN_1795930	ILMN_13328_5050541_ENSG00000171522_PTGER4	5	40180421	0.0718316	0.545898	1	rs11949682
ILMN_1795930	ILMN_13328_5050541_ENSG00000171522_PTGER4	5	40180588	0.173848	0.141305	1	rs140201211
ILMN_1795930	ILMN_13328_5050541_ENSG00000171522_PTGER4	5	40180745	-0.0177967	0.881204	1	.
ILMN_1795930	ILMN_13328_5050541_ENSG00000171522_PTGER4	5	40181282	-0.0783692	0.509867	1	rs7726211
ILMN_1795930	ILMN_13328_5050541_ENSG00000171522_PTGER4	5	40181512	-0.00230391	0.984566	1	.
ILMN_1795930	ILMN_13328_5050541_ENSG00000171522_PTGER4	5	40181890	-0.0783692	0.509867	1	rs10941499
ILMN_1795930	ILMN_13328_5050541_ENSG00000171522_PTGER4	5	40182423	0.0770029	0.517295	1	.
ILMN_1795930	ILMN_13328_5050541_ENSG00000171522_PTGER4	5	40182525	0.146633	0.215747	1	rs385623
ILMN_1795930	ILMN_13328_5050541_ENSG00000171522_PTGER4	5	40182898	-0.166476	0.159229	1	.
ILMN_1795930	ILMN_13328_5050541_ENSG00000171522_PTGER4	5	40183180	0.146633	0.215747	1	rs560423
ILMN_1795930	ILMN_13328_5050541_ENSG00000171522_PTGER4	5	40183220	0.168288	0.154675	1	rs690488
ILMN_1795930	ILMN_13328_5050541_ENSG00000171522_PTGER4	5	40183268	0.122517	0.301786	1	rs350026
ILMN_1795930	ILMN_13328_5050541_ENSG00000171522_PTGER4	5	40183366	-0.0283615	0.811737	1	.
ILMN_1795930	ILMN_13328_5050541_ENSG00000171522_PTGER4	5	40183631	0.210105	0.0744036	1	rs420179
ILMN_1795930	ILMN_13328_5050541_ENSG00000171522_PTGER4	5	40183749	0.0430508	0.717617	1	rs350027
ILMN_1795930	ILMN_13328_5050541_ENSG00000171522_PTGER4	5	40184175	-0.00165127	0.988938	1	rs77511096
ILMN_1795930	ILMN_13328_5050541_ENSG00000171522_PTGER4	5	40184278	-0.0388134	0.744408	1	.
ILMN_1795930	ILMN_13328_5050541_ENSG00000171522_PTGER4	5	40184488	0.149457	0.206941	1	rs67286443
ILMN_1795930	ILMN_13328_5050541_ENSG00000171522_PTGER4	5	40184612	0.149457	0.206941	1	rs453535
ILMN_1795930	ILMN_13328_5050541_ENSG00000171522_PTGER4	5	40185154	0.149457	0.206941	1	rs34469103
ILMN_1795930	ILMN_13328_5050541_ENSG00000171522_PTGER4	5	40185475	0.149457	0.206941	1	rs13190066
ILMN_1795930	ILMN_13328_5050541_ENSG00000171522_PTGER4	5	40186029	0.0770032	0.517294	1	rs114434430
ILMN_1795930	ILMN_13328_5050541_ENSG00000171522_PTGER4	5	40186315	-0.0405361	0.733478	1	rs13177356
ILMN_1795930	ILMN_13328_5050541_ENSG00000171522_PTGER4	5	40186841	0.149457	0.206941	1	rs443383
ILMN_1795930	ILMN_13328_5050541_ENSG00000171522_PTGER4	5	40187079	0.0220917	0.852824	1	rs350030
ILMN_1795930	ILMN_13328_5050541_ENSG00000171522_PTGER4	5	40187126	0.149457	0.206941	1	rs413793
ILMN_1795930	ILMN_13328_5050541_ENSG00000171522_PTGER4	5	40187454	0.0220917	0.852824	1	rs350031
ILMN_1795930	ILMN_13328_5050541_ENSG00000171522_PTGER4	5	40187637	0.149457	0.206941	1	rs439879
ILMN_1795930	ILMN_13328_5050541_ENSG00000171522_PTGER4	5	40187831	-0.106885	0.368095	1	rs350032
ILMN_1795930	ILMN_13328_5050541_ENSG00000171522_PTGER4	5	40188210	0.149457	0.206941	1	rs364636
ILMN_1795930	ILMN_13328_5050541_ENSG00000171522_PTGER4	5	40188442	0.149457	0.206941	1	rs448997
ILMN_1795930	ILMN_13328_5050541_ENSG00000171522_PTGER4	5	40188443	0.0770032	0.517294	1	rs79151182
ILMN_1795930	ILMN_13328_5050541_ENSG00000171522_PTGER4	5	40188870	-0.0302559	0.799416	1	rs417111
ILMN_1795930	ILMN_13328_5050541_ENSG00000171522_PTGER4	5	40189153	0.149457	0.206941	1	rs353376
ILMN_1795930	ILMN_13328_5050541_ENSG00000171522_PTGER4	5	40189485	-0.0374693	0.752972	1	rs353377
ILMN_1795930	ILMN_13328_5050541_ENSG00000171522_PTGER4	5	40189704	0.0770032	0.517294	1	rs116494448
ILMN_1795930	ILMN_13328_5050541_ENSG00000171522_PTGER4	5	40189842	-0.0374693	0.752972	1	rs353378
ILMN_1795930	ILMN_13328_5050541_ENSG00000171522_PTGER4	5	40189966	-0.106885	0.368095	1	rs184782
ILMN_1795930	ILMN_13328_5050541_ENSG00000171522_PTGER4	5	40190001	0.149457	0.206941	1	rs171331
ILMN_1795930	ILMN_13328_5050541_ENSG00000171522_PTGER4	5	40190296	0.0220917	0.852824	1	rs181328
ILMN_1795930	ILMN_13328_5050541_ENSG00000171522_PTGER4	5	40190465	-0.106885	0.368095	1	rs187039
ILMN_1795930	ILMN_13328_5050541_ENSG00000171522_PTGER4	5	40190612	0.0936525	0.430644	1	.
ILMN_1795930	ILMN_13328_5050541_ENSG00000171522_PTGER4	5	40191064	0.149305	0.207408	1	rs35219004
ILMN_1795930	ILMN_13328_5050541_ENSG00000171522_PTGER4	5	40191346	0.0770032	0.517294	1	.
ILMN_1795930	ILMN_13328_5050541_ENSG00000171522_PTGER4	5	40191967	-0.0302559	0.799416	1	rs350023
ILMN_1795930	ILMN_13328_5050541_ENSG00000171522_PTGER4	5	40192181	0.0770032	0.517294	1	.
ILMN_1795930	ILMN_13328_5050541_ENSG00000171522_PTGER4	5	40192375	-0.132992	0.262005	1	rs10941500
ILMN_1795930	ILMN_13328_5050541_ENSG00000171522_PTGER4	5	40192466	0.00729296	0.951171	1	.
ILMN_1795930	ILMN_13328_5050541_ENSG00000171522_PTGER4	5	40192519	0.0220917	0.852824	1	rs164768
ILMN_1795930	ILMN_13328_5050541_ENSG00000171522_PTGER4	5	40192547	0.149457	0.206941	1	rs351630
ILMN_1795930	ILMN_13328_5050541_ENSG00000171522_PTGER4	5	40192926	0.0770032	0.517294	1	rs115095328
ILMN_1795930	ILMN_13328_5050541_ENSG00000171522_PTGER4	5	40192935	-0.106885	0.368095	1	rs350022
ILMN_1795930	ILMN_13328_5050541_ENSG00000171522_PTGER4	5	40193013	0.0770032	0.517294	1	rs78464692
ILMN_1795930	ILMN_13328_5050541_ENSG00000171522_PTGER4	5	40193026	0.149457	0.206941	1	rs351629
ILMN_1795930	ILMN_13328_5050541_ENSG00000171522_PTGER4	5	40193059	0.163041	0.168136	1	.
ILMN_1795930	ILMN_13328_5050541_ENSG00000171522_PTGER4	5	40193223	0.0132354	0.911508	1	.
ILMN_1795930	ILMN_13328_5050541_ENSG00000171522_PTGER4	5	40193273	0.149457	0.206941	1	rs351628
ILMN_1795930	ILMN_13328_5050541_ENSG00000171522_PTGER4	5	40193497	-0.132992	0.262005	1	rs10512727
ILMN_1795930	ILMN_13328_5050541_ENSG00000171522_PTGER4	5	40193620	0.277943	0.0172715	1	rs66553670
ILMN_1795930	ILMN_13328_5050541_ENSG00000171522_PTGER4	5	40193851	0.0220917	0.852824	1	rs187040
ILMN_1795930	ILMN_13328_5050541_ENSG00000171522_PTGER4	5	40194198	0.0770032	0.517294	1	rs16869727
ILMN_1795930	ILMN_13328_5050541_ENSG00000171522_PTGER4	5	40194626	0.149457	0.206941	1	rs351636
ILMN_1795930	ILMN_13328_5050541_ENSG00000171522_PTGER4	5	40194971	0.0770032	0.517294	1	rs74975584
ILMN_1795930	ILMN_13328_5050541_ENSG00000171522_PTGER4	5	40195301	0.00169927	0.988616	1	.
ILMN_1795930	ILMN_13328_5050541_ENSG00000171522_PTGER4	5	40195443	0.149457	0.206941	1	rs351634
ILMN_1795930	ILMN_13328_5050541_ENSG00000171522_PTGER4	5	40195707	-0.132992	0.262005	1	rs1824846
ILMN_1795930	ILMN_13328_5050541_ENSG00000171522_PTGER4	5	40196146	0.0770032	0.517294	1	rs75841679
ILMN_1795930	ILMN_13328_5050541_ENSG00000171522_PTGER4	5	40196353	0.0770032	0.517294	1	rs11740035
ILMN_1795930	ILMN_13328_5050541_ENSG00000171522_PTGER4	5	40196434	-0.132992	0.262005	1	rs145013895
ILMN_1795930	ILMN_13328_5050541_ENSG00000171522_PTGER4	5	40197574	0.149457	0.206941	1	rs13170442
ILMN_1795930	ILMN_13328_5050541_ENSG00000171522_PTGER4	5	40197658	-0.0434877	0.714874	1	rs72744161
ILMN_1795930	ILMN_13328_5050541_ENSG00000171522_PTGER4	5	40197913	-0.106885	0.368095	1	rs353388
ILMN_1795930	ILMN_13328_5050541_ENSG00000171522_PTGER4	5	40197923	0.0770032	0.517294	1	rs77463924
ILMN_1795930	ILMN_13328_5050541_ENSG00000171522_PTGER4	5	40197944	-0.100257	0.398704	1	.
ILMN_1795930	ILMN_13328_5050541_ENSG00000171522_PTGER4	5	40198356	-0.132992	0.262005	1	rs16869734
ILMN_1795930	ILMN_13328_5050541_ENSG00000171522_PTGER4	5	40198446	0.149457	0.206941	1	rs424038
ILMN_1795930	ILMN_13328_5050541_ENSG00000171522_PTGER4	5	40198448	0.149305	0.207408	1	rs379672
ILMN_1795930	ILMN_13328_5050541_ENSG00000171522_PTGER4	5	40198471	-0.0302559	0.799416	1	rs372263
ILMN_1795930	ILMN_13328_5050541_ENSG00000171522_PTGER4	5	40198776	-0.0302559	0.799416	1	rs412121
ILMN_1795930	ILMN_13328_5050541_ENSG00000171522_PTGER4	5	40198897	0.149305	0.207408	1	rs1559991
ILMN_1795930	ILMN_13328_5050541_ENSG00000171522_PTGER4	5	40198911	0.149457	0.206941	1	rs353391
ILMN_1795930	ILMN_13328_5050541_ENSG00000171522_PTGER4	5	40199130	0.149457	0.206941	1	rs353392
ILMN_1795930	ILMN_13328_5050541_ENSG00000171522_PTGER4	5	40199659	0.00666622	0.955363	1	rs17223103
ILMN_1795930	ILMN_13328_5050541_ENSG00000171522_PTGER4	5	40199926	0.00666622	0.955363	1	rs112323654
ILMN_1795930	ILMN_13328_5050541_ENSG00000171522_PTGER4	5	40200039	-0.00144606	0.990312	1	rs350039
ILMN_1795930	ILMN_13328_5050541_ENSG00000171522_PTGER4	5	40200054	0.347311	0.002608	0.789	.
ILMN_1795930	ILMN_13328_5050541_ENSG00000171522_PTGER4	5	40200339	-0.0203912	0.86404	1	rs350038
ILMN_1795930	ILMN_13328_5050541_ENSG00000171522_PTGER4	5	40201351	-0.00144606	0.990312	1	rs350037
ILMN_1795930	ILMN_13328_5050541_ENSG00000171522_PTGER4	5	40201800	0.00666622	0.955363	1	rs353339
ILMN_1795930	ILMN_13328_5050541_ENSG00000171522_PTGER4	5	40201884	-0.0203912	0.86404	1	rs350036
ILMN_1795930	ILMN_13328_5050541_ENSG00000171522_PTGER4	5	40202393	0.00110121	0.992623	1	rs78377160
ILMN_1795930	ILMN_13328_5050541_ENSG00000171522_PTGER4	5	40202573	0.0276838	0.816156	1	rs57182070
ILMN_1795930	ILMN_13328_5050541_ENSG00000171522_PTGER4	5	40203125	0.00666622	0.955363	1	rs78127672
ILMN_1795930	ILMN_13328_5050541_ENSG00000171522_PTGER4	5	40203133	0.00666622	0.955363	1	rs353341
ILMN_1795930	ILMN_13328_5050541_ENSG00000171522_PTGER4	5	40203162	0.00666622	0.955363	1	rs353342
ILMN_1795930	ILMN_13328_5050541_ENSG00000171522_PTGER4	5	40203232	0.00110121	0.992623	1	rs4621594
ILMN_1795930	ILMN_13328_5050541_ENSG00000171522_PTGER4	5	40203825	-0.00144606	0.990312	1	rs164763
ILMN_1795930	ILMN_13328_5050541_ENSG00000171522_PTGER4	5	40203907	0.0402663	0.735186	1	rs353344
ILMN_1795930	ILMN_13328_5050541_ENSG00000171522_PTGER4	5	40204615	-0.0203912	0.86404	1	rs350033
ILMN_1795930	ILMN_13328_5050541_ENSG00000171522_PTGER4	5	40205971	0.00666622	0.955363	1	rs2161547
ILMN_1795930	ILMN_13328_5050541_ENSG00000171522_PTGER4	5	40206233	-0.00144606	0.990312	1	rs187041
ILMN_1795930	ILMN_13328_5050541_ENSG00000171522_PTGER4	5	40206515	0.00666622	0.955363	1	rs181326
ILMN_1795930	ILMN_13328_5050541_ENSG00000171522_PTGER4	5	40207083	-0.0488895	0.681257	1	rs10462008
ILMN_1795930	ILMN_13328_5050541_ENSG00000171522_PTGER4	5	40207142	0.00110121	0.992623	1	rs4957256
ILMN_1795930	ILMN_13328_5050541_ENSG00000171522_PTGER4	5	40207157	0.00666622	0.955363	1	rs4957257
ILMN_1795930	ILMN_13328_5050541_ENSG00000171522_PTGER4	5	40207177	-0.000493989	0.996691	1	rs10629716
ILMN_1795930	ILMN_13328_5050541_ENSG00000171522_PTGER4	5	40207216	0.00666622	0.955363	1	rs353315
ILMN_1795930	ILMN_13328_5050541_ENSG00000171522_PTGER4	5	40207563	0.00666622	0.955363	1	rs353316
ILMN_1795930	ILMN_13328_5050541_ENSG00000171522_PTGER4	5	40207579	0.0588859	0.620694	1	rs71623845
ILMN_1795930	ILMN_13328_5050541_ENSG00000171522_PTGER4	5	40207680	0.00666622	0.955363	1	rs353317
ILMN_1795930	ILMN_13328_5050541_ENSG00000171522_PTGER4	5	40207750	0.00666622	0.955363	1	rs353318
ILMN_1795930	ILMN_13328_5050541_ENSG00000171522_PTGER4	5	40208054	-0.0204837	0.86343	1	.
ILMN_1795930	ILMN_13328_5050541_ENSG00000171522_PTGER4	5	40208058	-0.0204837	0.86343	1	rs10635114
ILMN_1795930	ILMN_13328_5050541_ENSG00000171522_PTGER4	5	40208400	0.00666622	0.955363	1	rs11372727
ILMN_1795930	ILMN_13328_5050541_ENSG00000171522_PTGER4	5	40208641	0.0588859	0.620694	1	rs11741358
ILMN_1795930	ILMN_13328_5050541_ENSG00000171522_PTGER4	5	40208825	0.0646373	0.586925	1	.
ILMN_1795930	ILMN_13328_5050541_ENSG00000171522_PTGER4	5	40208836	0.0588859	0.620694	1	rs11738002
ILMN_1795930	ILMN_13328_5050541_ENSG00000171522_PTGER4	5	40209303	-0.0203912	0.86404	1	rs350040
ILMN_1795930	ILMN_13328_5050541_ENSG00000171522_PTGER4	5	40209500	0.00666622	0.955363	1	rs353319
ILMN_1795930	ILMN_13328_5050541_ENSG00000171522_PTGER4	5	40209684	0.0276838	0.816156	1	rs16869741
ILMN_1795930	ILMN_13328_5050541_ENSG00000171522_PTGER4	5	40209838	-0.000493989	0.996691	1	rs164761
ILMN_1795930	ILMN_13328_5050541_ENSG00000171522_PTGER4	5	40210933	-0.000493989	0.996691	1	rs353325
ILMN_1795930	ILMN_13328_5050541_ENSG00000171522_PTGER4	5	40211343	0.0276838	0.816156	1	rs115733577
ILMN_1795930	ILMN_13328_5050541_ENSG00000171522_PTGER4	5	40211495	0.0276838	0.816156	1	rs140733586
ILMN_1795930	ILMN_13328_5050541_ENSG00000171522_PTGER4	5	40211624	0.0276838	0.816156	1	.
ILMN_1795930	ILMN_13328_5050541_ENSG00000171522_PTGER4	5	40211783	-0.0203912	0.86404	1	rs350057
ILMN_1795930	ILMN_13328_5050541_ENSG00000171522_PTGER4	5	40211802	-0.0203912	0.86404	1	rs350058
ILMN_1795930	ILMN_13328_5050541_ENSG00000171522_PTGER4	5	40212443	-0.0117422	0.921458	1	rs34300896
ILMN_1795930	ILMN_13328_5050541_ENSG00000171522_PTGER4	5	40212447	-0.0188514	0.87422	1	rs351644
ILMN_1795930	ILMN_13328_5050541_ENSG00000171522_PTGER4	5	40212531	-0.0203912	0.86404	1	rs351645
ILMN_1795930	ILMN_13328_5050541_ENSG00000171522_PTGER4	5	40212562	0.00666622	0.955363	1	rs164600
ILMN_1795930	ILMN_13328_5050541_ENSG00000171522_PTGER4	5	40212797	-0.0203912	0.86404	1	rs164601
ILMN_1795930	ILMN_13328_5050541_ENSG00000171522_PTGER4	5	40212818	0.0276838	0.816156	1	rs75614983
ILMN_1795930	ILMN_13328_5050541_ENSG00000171522_PTGER4	5	40213803	0.00666622	0.955363	1	rs351647
ILMN_1795930	ILMN_13328_5050541_ENSG00000171522_PTGER4	5	40213944	-0.00144606	0.990312	1	rs350060
ILMN_1795930	ILMN_13328_5050541_ENSG00000171522_PTGER4	5	40214046	-0.062435	0.599757	1	rs79464327
ILMN_1795930	ILMN_13328_5050541_ENSG00000171522_PTGER4	5	40214138	0.00110121	0.992623	1	rs2112963
ILMN_1795930	ILMN_13328_5050541_ENSG00000171522_PTGER4	5	40214200	0.0276838	0.816156	1	rs115094758
ILMN_1795930	ILMN_13328_5050541_ENSG00000171522_PTGER4	5	40214911	-0.103492	0.383583	1	rs150031743
ILMN_1795930	ILMN_13328_5050541_ENSG00000171522_PTGER4	5	40215264	0.0588859	0.620694	1	rs34537060
ILMN_1795930	ILMN_13328_5050541_ENSG00000171522_PTGER4	5	40215338	0.00666622	0.955363	1	rs76570659
ILMN_1795930	ILMN_13328_5050541_ENSG00000171522_PTGER4	5	40215422	-0.000493989	0.996691	1	rs350061
ILMN_1795930	ILMN_13328_5050541_ENSG00000171522_PTGER4	5	40215476	0.00666622	0.955363	1	rs396713
ILMN_1795930	ILMN_13328_5050541_ENSG00000171522_PTGER4	5	40215542	0.0276838	0.816156	1	rs74890897
ILMN_1795930	ILMN_13328_5050541_ENSG00000171522_PTGER4	5	40215613	-0.132487	0.263839	1	rs145424736
ILMN_1795930	ILMN_13328_5050541_ENSG00000171522_PTGER4	5	40215667	0.00666622	0.955363	1	rs78518291
ILMN_1795930	ILMN_13328_5050541_ENSG00000171522_PTGER4	5	40215899	0.0216373	0.855819	1	.
ILMN_1795930	ILMN_13328_5050541_ENSG00000171522_PTGER4	5	40215904	0.00110121	0.992623	1	.
ILMN_1795930	ILMN_13328_5050541_ENSG00000171522_PTGER4	5	40216007	0.00666622	0.955363	1	rs63184
ILMN_1795930	ILMN_13328_5050541_ENSG00000171522_PTGER4	5	40216086	0.00666622	0.955363	1	rs63185
ILMN_1795930	ILMN_13328_5050541_ENSG00000171522_PTGER4	5	40216206	-0.0203912	0.86404	1	rs164602
ILMN_1795930	ILMN_13328_5050541_ENSG00000171522_PTGER4	5	40216244	0.00666622	0.955363	1	rs63186
ILMN_1795930	ILMN_13328_5050541_ENSG00000171522_PTGER4	5	40216451	-0.000493989	0.996691	1	rs350063
ILMN_1795930	ILMN_13328_5050541_ENSG00000171522_PTGER4	5	40216552	0.00110121	0.992623	1	rs79315796
ILMN_1795930	ILMN_13328_5050541_ENSG00000171522_PTGER4	5	40216903	0.00666622	0.955363	1	rs2112964
ILMN_1795930	ILMN_13328_5050541_ENSG00000171522_PTGER4	5	40217324	-0.00144606	0.990312	1	rs164764
ILMN_1795930	ILMN_13328_5050541_ENSG00000171522_PTGER4	5	40217526	-0.000493989	0.996691	1	rs350064
ILMN_1795930	ILMN_13328_5050541_ENSG00000171522_PTGER4	5	40217572	-0.0203912	0.86404	1	rs193433
ILMN_1795930	ILMN_13328_5050541_ENSG00000171522_PTGER4	5	40217845	0.0884507	0.456792	1	rs351649
ILMN_1795930	ILMN_13328_5050541_ENSG00000171522_PTGER4	5	40218050	0.0939019	0.429412	1	rs10472329
ILMN_1795930	ILMN_13328_5050541_ENSG00000171522_PTGER4	5	40218284	0.180903	0.125615	1	rs350066
ILMN_1795930	ILMN_13328_5050541_ENSG00000171522_PTGER4	5	40218425	-0.0822662	0.488984	1	rs164765
ILMN_1795930	ILMN_13328_5050541_ENSG00000171522_PTGER4	5	40218529	-0.125382	0.290533	1	rs13178036
ILMN_1795930	ILMN_13328_5050541_ENSG00000171522_PTGER4	5	40218637	-0.0835827	0.482033	1	rs68178937
ILMN_1795930	ILMN_13328_5050541_ENSG00000171522_PTGER4	5	40219120	-0.0529098	0.65663	1	rs35402014
ILMN_1795930	ILMN_13328_5050541_ENSG00000171522_PTGER4	5	40219261	-0.093352	0.43213	1	rs350067
ILMN_1795930	ILMN_13328_5050541_ENSG00000171522_PTGER4	5	40219284	0.130509	0.271097	1	rs77773535
ILMN_1795930	ILMN_13328_5050541_ENSG00000171522_PTGER4	5	40219419	-0.110493	0.352052	1	.
ILMN_1795930	ILMN_13328_5050541_ENSG00000171522_PTGER4	5	40219611	-0.0733345	0.537507	1	rs350068
ILMN_1795930	ILMN_13328_5050541_ENSG00000171522_PTGER4	5	40219972	0.0993825	0.40285	1	rs72746146
ILMN_1795930	ILMN_13328_5050541_ENSG00000171522_PTGER4	5	40220199	0.0993825	0.40285	1	rs72746147
ILMN_1795930	ILMN_13328_5050541_ENSG00000171522_PTGER4	5	40220306	0.0993825	0.40285	1	rs72746148
ILMN_1795930	ILMN_13328_5050541_ENSG00000171522_PTGER4	5	40221127	-0.300154	0.00987893	0.993	rs350069
ILMN_1795930	ILMN_13328_5050541_ENSG00000171522_PTGER4	5	40221186	0.0993825	0.40285	1	rs12521583
ILMN_1795930	ILMN_13328_5050541_ENSG00000171522_PTGER4	5	40221244	-0.0960095	0.419081	1	rs35826073
ILMN_1795930	ILMN_13328_5050541_ENSG00000171522_PTGER4	5	40221364	0.0611995	0.60701	1	rs350070
ILMN_1795930	ILMN_13328_5050541_ENSG00000171522_PTGER4	5	40221577	-0.103674	0.382739	1	rs350071
ILMN_1795930	ILMN_13328_5050541_ENSG00000171522_PTGER4	5	40222018	-0.300154	0.00987893	0.993	rs57861708
ILMN_1795930	ILMN_13328_5050541_ENSG00000171522_PTGER4	5	40222027	-0.0434877	0.714874	1	.
ILMN_1795930	ILMN_13328_5050541_ENSG00000171522_PTGER4	5	40222161	-0.103674	0.382739	1	rs350072
ILMN_1795930	ILMN_13328_5050541_ENSG00000171522_PTGER4	5	40222614	-0.103674	0.382739	1	rs164766
ILMN_1795930	ILMN_13328_5050541_ENSG00000171522_PTGER4	5	40222718	-0.000646794	0.995667	1	rs350073
ILMN_1795930	ILMN_13328_5050541_ENSG00000171522_PTGER4	5	40222903	0.0993825	0.40285	1	rs138250630
ILMN_1795930	ILMN_13328_5050541_ENSG00000171522_PTGER4	5	40222907	0.118554	0.317807	1	.
ILMN_1795930	ILMN_13328_5050541_ENSG00000171522_PTGER4	5	40223066	0.143776	0.224926	1	.
ILMN_1795930	ILMN_13328_5050541_ENSG00000171522_PTGER4	5	40223183	-0.114772	0.333602	1	rs46261
ILMN_1795930	ILMN_13328_5050541_ENSG00000171522_PTGER4	5	40225006	-0.114772	0.333602	1	rs171330
ILMN_1795930	ILMN_13328_5050541_ENSG00000171522_PTGER4	5	40225048	0.0602185	0.612796	1	rs351650
ILMN_1795930	ILMN_13328_5050541_ENSG00000171522_PTGER4	5	40225064	0.0993825	0.40285	1	rs112082449
ILMN_1795930	ILMN_13328_5050541_ENSG00000171522_PTGER4	5	40225087	0.207198	0.0785972	1	rs148859865
ILMN_1795930	ILMN_13328_5050541_ENSG00000171522_PTGER4	5	40225222	-0.114772	0.333602	1	rs353375
ILMN_1795930	ILMN_13328_5050541_ENSG00000171522_PTGER4	5	40225318	-0.323005	0.00531564	0.937	rs353374
ILMN_1795930	ILMN_13328_5050541_ENSG00000171522_PTGER4	5	40225620	-0.114772	0.333602	1	rs168485
ILMN_1795930	ILMN_13328_5050541_ENSG00000171522_PTGER4	5	40225965	-0.323005	0.00531564	0.937	rs353373
ILMN_1795930	ILMN_13328_5050541_ENSG00000171522_PTGER4	5	40226262	0.0739028	0.534351	1	rs10512729
ILMN_1795930	ILMN_13328_5050541_ENSG00000171522_PTGER4	5	40226666	0.0739028	0.534351	1	rs11959676
ILMN_1795930	ILMN_13328_5050541_ENSG00000171522_PTGER4	5	40226870	0.0739028	0.534351	1	rs16869753
ILMN_1795930	ILMN_13328_5050541_ENSG00000171522_PTGER4	5	40226919	-0.323005	0.00531564	0.937	rs353372
ILMN_1795930	ILMN_13328_5050541_ENSG00000171522_PTGER4	5	40226951	-0.323005	0.00531564	0.937	rs353371
ILMN_1795930	ILMN_13328_5050541_ENSG00000171522_PTGER4	5	40227059	-0.323005	0.00531564	0.937	rs353370
ILMN_1795930	ILMN_13328_5050541_ENSG00000171522_PTGER4	5	40227168	0.26532	0.0232934	1	rs13187673
ILMN_1795930	ILMN_13328_5050541_ENSG00000171522_PTGER4	5	40227586	0.0228032	0.848139	1	rs351651
ILMN_1795930	ILMN_13328_5050541_ENSG00000171522_PTGER4	5	40228178	0.0993825	0.40285	1	rs7718961
ILMN_1795930	ILMN_13328_5050541_ENSG00000171522_PTGER4	5	40228374	0.0993825	0.40285	1	rs1478903
ILMN_1795930	ILMN_13328_5050541_ENSG00000171522_PTGER4	5	40228448	-0.323005	0.00531564	0.937	rs353367
ILMN_1795930	ILMN_13328_5050541_ENSG00000171522_PTGER4	5	40228560	-0.114772	0.333602	1	rs353366
ILMN_1795930	ILMN_13328_5050541_ENSG00000171522_PTGER4	5	40228613	-0.323005	0.00531564	0.937	rs353365
ILMN_1795930	ILMN_13328_5050541_ENSG00000171522_PTGER4	5	40228935	0.087409	0.462131	1	.
ILMN_1795930	ILMN_13328_5050541_ENSG00000171522_PTGER4	5	40229021	0.0993825	0.40285	1	rs72746158
ILMN_1795930	ILMN_13328_5050541_ENSG00000171522_PTGER4	5	40229026	0.0993825	0.40285	1	rs72746159
ILMN_1795930	ILMN_13328_5050541_ENSG00000171522_PTGER4	5	40229053	-0.114772	0.333602	1	rs353364
ILMN_1795930	ILMN_13328_5050541_ENSG00000171522_PTGER4	5	40229324	0.0739028	0.534351	1	rs13170381
ILMN_1795930	ILMN_13328_5050541_ENSG00000171522_PTGER4	5	40229329	0.0993825	0.40285	1	rs72746164
ILMN_1795930	ILMN_13328_5050541_ENSG00000171522_PTGER4	5	40229782	-0.323005	0.00531564	0.937	rs353363
ILMN_1795930	ILMN_13328_5050541_ENSG00000171522_PTGER4	5	40230426	-0.323005	0.00531564	0.937	rs353361
ILMN_1795930	ILMN_13328_5050541_ENSG00000171522_PTGER4	5	40230516	-0.323005	0.00531564	0.937	rs353360
ILMN_1795930	ILMN_13328_5050541_ENSG00000171522_PTGER4	5	40230774	0.208433	0.0767925	1	rs13176003
ILMN_1795930	ILMN_13328_5050541_ENSG00000171522_PTGER4	5	40230794	-0.323005	0.00531564	0.937	rs173299
ILMN_1795930	ILMN_13328_5050541_ENSG00000171522_PTGER4	5	40231306	0.0228032	0.848139	1	rs149325688
ILMN_1795930	ILMN_13328_5050541_ENSG00000171522_PTGER4	5	40231497	0.163309	0.167427	1	.
ILMN_1795930	ILMN_13328_5050541_ENSG00000171522_PTGER4	5	40231498	-0.0495381	0.67726	1	rs150658802
ILMN_1795930	ILMN_13328_5050541_ENSG00000171522_PTGER4	5	40231764	-0.114772	0.333602	1	rs353359
ILMN_1795930	ILMN_13328_5050541_ENSG00000171522_PTGER4	5	40231832	0.0739028	0.534351	1	rs10462009
ILMN_1795930	ILMN_13328_5050541_ENSG00000171522_PTGER4	5	40231852	-0.0960095	0.419081	1	rs1157700
ILMN_1795930	ILMN_13328_5050541_ENSG00000171522_PTGER4	5	40231950	-0.283562	0.0150544	1	rs796697
ILMN_1795930	ILMN_13328_5050541_ENSG00000171522_PTGER4	5	40232112	-0.173655	0.141754	1	.
ILMN_1795930	ILMN_13328_5050541_ENSG00000171522_PTGER4	5	40232799	0.0851391	0.473883	1	rs144648486
ILMN_1795930	ILMN_13328_5050541_ENSG00000171522_PTGER4	5	40233337	-0.142699	0.228455	1	rs353397
ILMN_1795930	ILMN_13328_5050541_ENSG00000171522_PTGER4	5	40233464	0.0228032	0.848139	1	rs13353952
ILMN_1795930	ILMN_13328_5050541_ENSG00000171522_PTGER4	5	40233662	0.130118	0.272547	1	rs353396
ILMN_1795930	ILMN_13328_5050541_ENSG00000171522_PTGER4	5	40233675	-0.0960095	0.419081	1	rs35813044
ILMN_1795930	ILMN_13328_5050541_ENSG00000171522_PTGER4	5	40233756	-0.0960095	0.419081	1	rs36039939
ILMN_1795930	ILMN_13328_5050541_ENSG00000171522_PTGER4	5	40234224	0.130118	0.272547	1	rs183046
ILMN_1795930	ILMN_13328_5050541_ENSG00000171522_PTGER4	5	40235157	0.0983832	0.40762	1	rs75991160
ILMN_1795930	ILMN_13328_5050541_ENSG00000171522_PTGER4	5	40235207	0.0983832	0.40762	1	rs111864531
ILMN_1795930	ILMN_13328_5050541_ENSG00000171522_PTGER4	5	40235294	0.0983832	0.40762	1	rs72746174
ILMN_1795930	ILMN_13328_5050541_ENSG00000171522_PTGER4	5	40235803	-0.0960095	0.419081	1	rs13165359
ILMN_1795930	ILMN_13328_5050541_ENSG00000171522_PTGER4	5	40236012	-0.0701638	0.555284	1	rs151182998
ILMN_1795930	ILMN_13328_5050541_ENSG00000171522_PTGER4	5	40236155	0.0784861	0.509234	1	rs17822785
ILMN_1795930	ILMN_13328_5050541_ENSG00000171522_PTGER4	5	40236219	0.0835938	0.481974	1	.
ILMN_1795930	ILMN_13328_5050541_ENSG00000171522_PTGER4	5	40236402	0.0784861	0.509234	1	rs4957259
ILMN_1795930	ILMN_13328_5050541_ENSG00000171522_PTGER4	5	40236648	0.0784861	0.509234	1	rs1842077
ILMN_1795930	ILMN_13328_5050541_ENSG00000171522_PTGER4	5	40237018	0.0784861	0.509234	1	rs1842076
ILMN_1795930	ILMN_13328_5050541_ENSG00000171522_PTGER4	5	40238138	0.236243	0.0441982	1	rs76791910
ILMN_1795930	ILMN_13328_5050541_ENSG00000171522_PTGER4	5	40238192	0.16393	0.165797	1	rs350045
ILMN_1795930	ILMN_13328_5050541_ENSG00000171522_PTGER4	5	40238857	0.0784861	0.509234	1	rs1981843
ILMN_1795930	ILMN_13328_5050541_ENSG00000171522_PTGER4	5	40238889	0.0507993	0.669515	1	.
ILMN_1795930	ILMN_13328_5050541_ENSG00000171522_PTGER4	5	40239230	0.0784861	0.509234	1	.
ILMN_1795930	ILMN_13328_5050541_ENSG00000171522_PTGER4	5	40239232	0.0784861	0.509234	1	.
ILMN_1795930	ILMN_13328_5050541_ENSG00000171522_PTGER4	5	40239672	0.0784861	0.509234	1	rs17822905
ILMN_1795930	ILMN_13328_5050541_ENSG00000171522_PTGER4	5	40239689	-0.0960095	0.419081	1	rs17224401
ILMN_1795930	ILMN_13328_5050541_ENSG00000171522_PTGER4	5	40240180	-0.0960095	0.419081	1	rs62358194
ILMN_1795930	ILMN_13328_5050541_ENSG00000171522_PTGER4	5	40240420	0.0686792	0.563703	1	rs72746180
ILMN_1795930	ILMN_13328_5050541_ENSG00000171522_PTGER4	5	40241347	0.0784861	0.509234	1	rs72748435
ILMN_1795930	ILMN_13328_5050541_ENSG00000171522_PTGER4	5	40241557	0.0465894	0.6955	1	rs4594900
ILMN_1795930	ILMN_13328_5050541_ENSG00000171522_PTGER4	5	40241774	0.236243	0.0441982	1	rs111448343
ILMN_1795930	ILMN_13328_5050541_ENSG00000171522_PTGER4	5	40242065	-0.0960095	0.419081	1	rs13172763
ILMN_1795930	ILMN_13328_5050541_ENSG00000171522_PTGER4	5	40242774	0.0784861	0.509234	1	rs1544775
ILMN_1795930	ILMN_13328_5050541_ENSG00000171522_PTGER4	5	40242783	0.0784861	0.509234	1	rs1544776
ILMN_1795930	ILMN_13328_5050541_ENSG00000171522_PTGER4	5	40242931	0.236243	0.0441982	1	rs350044
ILMN_1795930	ILMN_13328_5050541_ENSG00000171522_PTGER4	5	40243264	0.0784861	0.509234	1	rs17823013
ILMN_1795930	ILMN_13328_5050541_ENSG00000171522_PTGER4	5	40243427	0.0784861	0.509234	1	rs138526127
ILMN_1795930	ILMN_13328_5050541_ENSG00000171522_PTGER4	5	40243624	0.0784861	0.509234	1	rs17823049
ILMN_1795930	ILMN_13328_5050541_ENSG00000171522_PTGER4	5	40244095	0.0784861	0.509234	1	rs12517667
ILMN_1795930	ILMN_13328_5050541_ENSG00000171522_PTGER4	5	40244323	-0.0187305	0.87502	1	rs66489335
ILMN_1795930	ILMN_13328_5050541_ENSG00000171522_PTGER4	5	40244530	0.0784861	0.509234	1	rs4957124
ILMN_1795930	ILMN_13328_5050541_ENSG00000171522_PTGER4	5	40244576	-0.012487	0.916494	1	.
ILMN_1795930	ILMN_13328_5050541_ENSG00000171522_PTGER4	5	40245333	0.0256328	0.829563	1	.
ILMN_1795930	ILMN_13328_5050541_ENSG00000171522_PTGER4	5	40245555	0.0784861	0.509234	1	rs72748443
ILMN_1795930	ILMN_13328_5050541_ENSG00000171522_PTGER4	5	40245695	0.152034	0.199129	1	.
ILMN_1795930	ILMN_13328_5050541_ENSG00000171522_PTGER4	5	40245696	0.152034	0.199129	1	rs72748445
ILMN_1795930	ILMN_13328_5050541_ENSG00000171522_PTGER4	5	40245696	0.07461	0.530436	1	rs72748445
ILMN_1795930	ILMN_13328_5050541_ENSG00000171522_PTGER4	5	40245697	0.152034	0.199129	1	.
ILMN_1795930	ILMN_13328_5050541_ENSG00000171522_PTGER4	5	40245698	0.152034	0.199129	1	rs72748447
ILMN_1795930	ILMN_13328_5050541_ENSG00000171522_PTGER4	5	40246594	0.0784861	0.509234	1	rs72748448
ILMN_1795930	ILMN_13328_5050541_ENSG00000171522_PTGER4	5	40246652	0.0784861	0.509234	1	rs78705872
ILMN_1795930	ILMN_13328_5050541_ENSG00000171522_PTGER4	5	40246852	0.246607	0.0354441	1	.
ILMN_1795930	ILMN_13328_5050541_ENSG00000171522_PTGER4	5	40247015	0.16393	0.165797	1	rs2548139
ILMN_1795930	ILMN_13328_5050541_ENSG00000171522_PTGER4	5	40247047	0.108343	0.361561	1	rs2548140
ILMN_1795930	ILMN_13328_5050541_ENSG00000171522_PTGER4	5	40247506	0.236243	0.0441982	1	rs1816094
ILMN_1795930	ILMN_13328_5050541_ENSG00000171522_PTGER4	5	40247833	0.0784861	0.509234	1	rs72748451
ILMN_1795930	ILMN_13328_5050541_ENSG00000171522_PTGER4	5	40248004	0.129144	0.276184	1	.
ILMN_1795930	ILMN_13328_5050541_ENSG00000171522_PTGER4	5	40248094	0.108343	0.361561	1	rs35627548
ILMN_1795930	ILMN_13328_5050541_ENSG00000171522_PTGER4	5	40248376	0.0784861	0.509234	1	rs72748452
ILMN_1795930	ILMN_13328_5050541_ENSG00000171522_PTGER4	5	40248544	-0.138059	0.244096	1	.
ILMN_1795930	ILMN_13328_5050541_ENSG00000171522_PTGER4	5	40249017	0	1	1	rs116403719
ILMN_1795930	ILMN_13328_5050541_ENSG00000171522_PTGER4	5	40249102	-0.0960095	0.419081	1	rs62358198
ILMN_1795930	ILMN_13328_5050541_ENSG00000171522_PTGER4	5	40249291	0.0784861	0.509234	1	rs6883051
ILMN_1795930	ILMN_13328_5050541_ENSG00000171522_PTGER4	5	40249436	0.0784861	0.509234	1	rs55837290
ILMN_1795930	ILMN_13328_5050541_ENSG00000171522_PTGER4	5	40249579	0.16393	0.165797	1	rs350046
ILMN_1795930	ILMN_13328_5050541_ENSG00000171522_PTGER4	5	40249633	0.0784861	0.509234	1	rs56258536
ILMN_1795930	ILMN_13328_5050541_ENSG00000171522_PTGER4	5	40249938	0.0784861	0.509234	1	rs1960705
ILMN_1795930	ILMN_13328_5050541_ENSG00000171522_PTGER4	5	40250193	0.0784861	0.509234	1	rs114688187
ILMN_1795930	ILMN_13328_5050541_ENSG00000171522_PTGER4	5	40251169	0.0857409	0.470752	1	.
ILMN_1795930	ILMN_13328_5050541_ENSG00000171522_PTGER4	5	40251352	0.0784861	0.509234	1	rs72748454
ILMN_1795930	ILMN_13328_5050541_ENSG00000171522_PTGER4	5	40251657	0.0784861	0.509234	1	rs17823187
ILMN_1795930	ILMN_13328_5050541_ENSG00000171522_PTGER4	5	40251756	-0.0960095	0.419081	1	rs17224723
ILMN_1795930	ILMN_13328_5050541_ENSG00000171522_PTGER4	5	40251945	0.0784861	0.509234	1	rs72748455
ILMN_1795930	ILMN_13328_5050541_ENSG00000171522_PTGER4	5	40252294	0.16393	0.165797	1	rs350047
ILMN_1795930	ILMN_13328_5050541_ENSG00000171522_PTGER4	5	40252586	0.0784861	0.509234	1	rs12518810
ILMN_1795930	ILMN_13328_5050541_ENSG00000171522_PTGER4	5	40252660	0.0784861	0.509234	1	rs34207756
ILMN_1795930	ILMN_13328_5050541_ENSG00000171522_PTGER4	5	40252752	0.0784861	0.509234	1	rs12516122
ILMN_1795930	ILMN_13328_5050541_ENSG00000171522_PTGER4	5	40253098	0.0784861	0.509234	1	rs1812445
ILMN_1795930	ILMN_13328_5050541_ENSG00000171522_PTGER4	5	40253487	0.0228032	0.848139	1	rs116051779
ILMN_1795930	ILMN_13328_5050541_ENSG00000171522_PTGER4	5	40253503	0.16393	0.165797	1	rs350048
ILMN_1795930	ILMN_13328_5050541_ENSG00000171522_PTGER4	5	40253568	0.0784861	0.509234	1	rs72748458
ILMN_1795930	ILMN_13328_5050541_ENSG00000171522_PTGER4	5	40253626	-0.323005	0.00531564	0.937	rs350049
ILMN_1795930	ILMN_13328_5050541_ENSG00000171522_PTGER4	5	40253902	0.108343	0.361561	1	rs350050
ILMN_1795930	ILMN_13328_5050541_ENSG00000171522_PTGER4	5	40254195	0.16393	0.165797	1	rs350051
ILMN_1795930	ILMN_13328_5050541_ENSG00000171522_PTGER4	5	40254840	0	1	1	rs72748459
ILMN_1795930	ILMN_13328_5050541_ENSG00000171522_PTGER4	5	40255030	0.108343	0.361561	1	rs350052
ILMN_1795930	ILMN_13328_5050541_ENSG00000171522_PTGER4	5	40255218	0.059532	0.616859	1	.
ILMN_1795930	ILMN_13328_5050541_ENSG00000171522_PTGER4	5	40255269	0.204203	0.083112	1	.
ILMN_1795930	ILMN_13328_5050541_ENSG00000171522_PTGER4	5	40255861	0.0784861	0.509234	1	rs17224842
ILMN_1795930	ILMN_13328_5050541_ENSG00000171522_PTGER4	5	40256326	0.16393	0.165797	1	rs189814
ILMN_1795930	ILMN_13328_5050541_ENSG00000171522_PTGER4	5	40256393	0.236243	0.0441982	1	rs189435
ILMN_1795930	ILMN_13328_5050541_ENSG00000171522_PTGER4	5	40256841	-0.0709737	0.550717	1	.
ILMN_1795930	ILMN_13328_5050541_ENSG00000171522_PTGER4	5	40257197	0.0784861	0.509234	1	rs17823403
ILMN_1795930	ILMN_13328_5050541_ENSG00000171522_PTGER4	5	40257250	-0.0960095	0.419081	1	rs17225002
ILMN_1795930	ILMN_13328_5050541_ENSG00000171522_PTGER4	5	40257360	-0.135701	0.252325	1	rs11405528
ILMN_1795930	ILMN_13328_5050541_ENSG00000171522_PTGER4	5	40257443	0.0500505	0.674109	1	rs143537112
ILMN_1795930	ILMN_13328_5050541_ENSG00000171522_PTGER4	5	40257468	0.0954968	0.421581	1	rs350054
ILMN_1795930	ILMN_13328_5050541_ENSG00000171522_PTGER4	5	40257559	0.108343	0.361561	1	rs348610
ILMN_1795930	ILMN_13328_5050541_ENSG00000171522_PTGER4	5	40257581	-0.0441814	0.710524	1	rs111391724
ILMN_1795930	ILMN_13328_5050541_ENSG00000171522_PTGER4	5	40257771	0.16393	0.165797	1	rs168403
ILMN_1795930	ILMN_13328_5050541_ENSG00000171522_PTGER4	5	40257936	-0.206116	0.0802048	1	rs171210
ILMN_1795930	ILMN_13328_5050541_ENSG00000171522_PTGER4	5	40257953	0.16393	0.165797	1	rs350056
ILMN_1795930	ILMN_13328_5050541_ENSG00000171522_PTGER4	5	40258092	0.012487	0.916494	1	rs116527706
ILMN_1795930	ILMN_13328_5050541_ENSG00000171522_PTGER4	5	40258517	0.0784861	0.509234	1	rs2371680
ILMN_1795930	ILMN_13328_5050541_ENSG00000171522_PTGER4	5	40258578	0.236243	0.0441982	1	rs1020360
ILMN_1795930	ILMN_13328_5050541_ENSG00000171522_PTGER4	5	40258902	0.0784861	0.509234	1	rs17823523
ILMN_1795930	ILMN_13328_5050541_ENSG00000171522_PTGER4	5	40258969	-0.0960095	0.419081	1	rs12657002
ILMN_1795930	ILMN_13328_5050541_ENSG00000171522_PTGER4	5	40259639	0.0680543	0.567265	1	rs13181878
ILMN_1795930	ILMN_13328_5050541_ENSG00000171522_PTGER4	5	40259800	0.0784861	0.509234	1	rs112135672
ILMN_1795930	ILMN_13328_5050541_ENSG00000171522_PTGER4	5	40260174	0.219619	0.0619152	1	.
ILMN_1795930	ILMN_13328_5050541_ENSG00000171522_PTGER4	5	40260532	0.0680543	0.567265	1	rs35259104
ILMN_1795930	ILMN_13328_5050541_ENSG00000171522_PTGER4	5	40260929	0.108343	0.361561	1	rs348609
ILMN_1795930	ILMN_13328_5050541_ENSG00000171522_PTGER4	5	40260962	0.16393	0.165797	1	rs4957260
ILMN_1795930	ILMN_13328_5050541_ENSG00000171522_PTGER4	5	40261340	0.16393	0.165797	1	rs764257
ILMN_1795930	ILMN_13328_5050541_ENSG00000171522_PTGER4	5	40262347	0.0784861	0.509234	1	rs72748466
ILMN_1795930	ILMN_13328_5050541_ENSG00000171522_PTGER4	5	40262840	0.0784861	0.509234	1	rs72748467
ILMN_1795930	ILMN_13328_5050541_ENSG00000171522_PTGER4	5	40262984	0.203533	0.0841499	1	.
ILMN_1795930	ILMN_13328_5050541_ENSG00000171522_PTGER4	5	40262988	0.0688122	0.562946	1	.
ILMN_1795930	ILMN_13328_5050541_ENSG00000171522_PTGER4	5	40262993	0.0772449	0.515976	1	.
ILMN_1795930	ILMN_13328_5050541_ENSG00000171522_PTGER4	5	40263058	0.138828	0.241456	1	.
ILMN_1795930	ILMN_13328_5050541_ENSG00000171522_PTGER4	5	40263087	0.191397	0.10478	1	.
ILMN_1795930	ILMN_13328_5050541_ENSG00000171522_PTGER4	5	40263115	0.171947	0.145774	1	.
ILMN_1795930	ILMN_13328_5050541_ENSG00000171522_PTGER4	5	40263152	0.0332987	0.77973	1	rs150996420
ILMN_1795930	ILMN_13328_5050541_ENSG00000171522_PTGER4	5	40263383	0.0784861	0.509234	1	rs72748468
ILMN_1795930	ILMN_13328_5050541_ENSG00000171522_PTGER4	5	40263604	0.16393	0.165797	1	rs6881572
ILMN_1795930	ILMN_13328_5050541_ENSG00000171522_PTGER4	5	40263808	-0.248261	0.0341912	1	rs6863110
ILMN_1795930	ILMN_13328_5050541_ENSG00000171522_PTGER4	5	40263818	0.00104606	0.992992	1	.
ILMN_1795930	ILMN_13328_5050541_ENSG00000171522_PTGER4	5	40263988	0.0784861	0.509234	1	rs5867506
ILMN_1795930	ILMN_13328_5050541_ENSG00000171522_PTGER4	5	40264373	0.0784861	0.509234	1	rs1478904
ILMN_1795930	ILMN_13328_5050541_ENSG00000171522_PTGER4	5	40265722	-0.0730746	0.538954	1	.
ILMN_1795930	ILMN_13328_5050541_ENSG00000171522_PTGER4	5	40265849	0.0784861	0.509234	1	rs72748476
ILMN_1795930	ILMN_13328_5050541_ENSG00000171522_PTGER4	5	40265904	0.0784861	0.509234	1	rs1348612
ILMN_1795930	ILMN_13328_5050541_ENSG00000171522_PTGER4	5	40266049	0.12487	0.292523	1	rs78178522
ILMN_1795930	ILMN_13328_5050541_ENSG00000171522_PTGER4	5	40267139	0.108343	0.361561	1	rs348602
ILMN_1795930	ILMN_13328_5050541_ENSG00000171522_PTGER4	5	40267930	0.0680543	0.567265	1	rs2279170
ILMN_1795930	ILMN_13328_5050541_ENSG00000171522_PTGER4	5	40267990	0.0784861	0.509234	1	rs17225191
ILMN_1795930	ILMN_13328_5050541_ENSG00000171522_PTGER4	5	40268376	0.0784861	0.509234	1	rs1445010
ILMN_1795930	ILMN_13328_5050541_ENSG00000171522_PTGER4	5	40268537	0.0680543	0.567265	1	rs62358201
ILMN_1795930	ILMN_13328_5050541_ENSG00000171522_PTGER4	5	40268631	0.0228032	0.848139	1	rs79134687
ILMN_1795930	ILMN_13328_5050541_ENSG00000171522_PTGER4	5	40268799	0.0784861	0.509234	1	rs35157094
ILMN_1795930	ILMN_13328_5050541_ENSG00000171522_PTGER4	5	40269105	-0.16808	0.155193	1	rs79692160
ILMN_1795930	ILMN_13328_5050541_ENSG00000171522_PTGER4	5	40269213	0.105727	0.373338	1	rs11950581
ILMN_1795930	ILMN_13328_5050541_ENSG00000171522_PTGER4	5	40269587	0.0658625	0.57984	1	rs139538985
ILMN_1795930	ILMN_13328_5050541_ENSG00000171522_PTGER4	5	40269779	0.236243	0.0441982	1	rs11747419
ILMN_1795930	ILMN_13328_5050541_ENSG00000171522_PTGER4	5	40270843	0.236243	0.0441982	1	rs77449549
ILMN_1795930	ILMN_13328_5050541_ENSG00000171522_PTGER4	5	40271221	0.0784861	0.509234	1	rs55686479
ILMN_1795930	ILMN_13328_5050541_ENSG00000171522_PTGER4	5	40271675	0.0784861	0.509234	1	rs755989
ILMN_1795930	ILMN_13328_5050541_ENSG00000171522_PTGER4	5	40272170	0.0784861	0.509234	1	rs4957261
ILMN_1795930	ILMN_13328_5050541_ENSG00000171522_PTGER4	5	40272473	0.0784861	0.509234	1	rs17225282
ILMN_1795930	ILMN_13328_5050541_ENSG00000171522_PTGER4	5	40272998	0.0784861	0.509234	1	rs753607
ILMN_1795930	ILMN_13328_5050541_ENSG00000171522_PTGER4	5	40273441	0.0784861	0.509234	1	rs72748483
ILMN_1795930	ILMN_13328_5050541_ENSG00000171522_PTGER4	5	40273655	-0.0290805	0.807055	1	rs34010907
ILMN_1795930	ILMN_13328_5050541_ENSG00000171522_PTGER4	5	40273677	0.0450627	0.705012	1	.
ILMN_1795930	ILMN_13328_5050541_ENSG00000171522_PTGER4	5	40274085	0.108343	0.361561	1	rs348614
ILMN_1795930	ILMN_13328_5050541_ENSG00000171522_PTGER4	5	40274353	0.0784861	0.509234	1	rs80270253
ILMN_1795930	ILMN_13328_5050541_ENSG00000171522_PTGER4	5	40274458	0.16393	0.165797	1	rs2120857
ILMN_1795930	ILMN_13328_5050541_ENSG00000171522_PTGER4	5	40274708	0.0784861	0.509234	1	rs17823714
ILMN_1795930	ILMN_13328_5050541_ENSG00000171522_PTGER4	5	40274799	0.119206	0.315134	1	rs17225380
ILMN_1795930	ILMN_13328_5050541_ENSG00000171522_PTGER4	5	40275124	0.108343	0.361561	1	rs348615
ILMN_1795930	ILMN_13328_5050541_ENSG00000171522_PTGER4	5	40275512	0.0784861	0.509234	1	rs971211
ILMN_1795930	ILMN_13328_5050541_ENSG00000171522_PTGER4	5	40275694	0.0784861	0.509234	1	rs971212
ILMN_1795930	ILMN_13328_5050541_ENSG00000171522_PTGER4	5	40276627	0.0511522	0.667353	1	.
ILMN_1795930	ILMN_13328_5050541_ENSG00000171522_PTGER4	5	40277325	0.0784861	0.509234	1	rs4957262
ILMN_1795930	ILMN_13328_5050541_ENSG00000171522_PTGER4	5	40277852	-0.0859506	0.469663	1	.
ILMN_1795930	ILMN_13328_5050541_ENSG00000171522_PTGER4	5	40278849	0.0784861	0.509234	1	rs2860001
ILMN_1795930	ILMN_13328_5050541_ENSG00000171522_PTGER4	5	40279298	-0.163547	0.166801	1	.
ILMN_1795930	ILMN_13328_5050541_ENSG00000171522_PTGER4	5	40279305	-0.0187305	0.87502	1	rs34977782
ILMN_1795930	ILMN_13328_5050541_ENSG00000171522_PTGER4	5	40279411	0.0784861	0.509234	1	rs17823954
ILMN_1795930	ILMN_13328_5050541_ENSG00000171522_PTGER4	5	40279695	-0.0960095	0.419081	1	rs13156598
ILMN_1795930	ILMN_13328_5050541_ENSG00000171522_PTGER4	5	40280076	0.0784861	0.509234	1	rs12514517
ILMN_1795930	ILMN_13328_5050541_ENSG00000171522_PTGER4	5	40280202	0.0784861	0.509234	1	rs1445011
ILMN_1795930	ILMN_13328_5050541_ENSG00000171522_PTGER4	5	40280655	0.141764	0.231547	1	.
ILMN_1795930	ILMN_13328_5050541_ENSG00000171522_PTGER4	5	40280941	0.0784861	0.509234	1	rs68194628
ILMN_1795930	ILMN_13328_5050541_ENSG00000171522_PTGER4	5	40281069	0.108343	0.361561	1	rs348617
ILMN_1795930	ILMN_13328_5050541_ENSG00000171522_PTGER4	5	40281689	0.137863	0.244775	1	.
ILMN_1795930	ILMN_13328_5050541_ENSG00000171522_PTGER4	5	40281690	0.0889642	0.454173	1	rs181535385
ILMN_1795930	ILMN_13328_5050541_ENSG00000171522_PTGER4	5	40281732	0.0784861	0.509234	1	rs12520531
ILMN_1795930	ILMN_13328_5050541_ENSG00000171522_PTGER4	5	40281761	0.0784861	0.509234	1	rs12520534
ILMN_1795930	ILMN_13328_5050541_ENSG00000171522_PTGER4	5	40281779	0.0353798	0.766344	1	.
ILMN_1795930	ILMN_13328_5050541_ENSG00000171522_PTGER4	5	40281797	0.0701514	0.555354	1	rs58791712
ILMN_1795930	ILMN_13328_5050541_ENSG00000171522_PTGER4	5	40282106	0.0784861	0.509234	1	rs1445012
ILMN_1795930	ILMN_13328_5050541_ENSG00000171522_PTGER4	5	40282567	0	1	1	rs72748485
ILMN_1795930	ILMN_13328_5050541_ENSG00000171522_PTGER4	5	40283167	0.0784861	0.509234	1	rs11310773
ILMN_1795930	ILMN_13328_5050541_ENSG00000171522_PTGER4	5	40283822	0.0784861	0.509234	1	rs1373696
ILMN_1795930	ILMN_13328_5050541_ENSG00000171522_PTGER4	5	40284373	0.0784861	0.509234	1	.
ILMN_1795930	ILMN_13328_5050541_ENSG00000171522_PTGER4	5	40284376	0.0784861	0.509234	1	rs112045082
ILMN_1795930	ILMN_13328_5050541_ENSG00000171522_PTGER4	5	40284445	0.0784861	0.509234	1	rs17824062
ILMN_1795930	ILMN_13328_5050541_ENSG00000171522_PTGER4	5	40284614	0.16393	0.165797	1	rs4580815
ILMN_1795930	ILMN_13328_5050541_ENSG00000171522_PTGER4	5	40284623	-0.0960095	0.419081	1	.
ILMN_1795930	ILMN_13328_5050541_ENSG00000171522_PTGER4	5	40284624	-0.0960095	0.419081	1	rs2120858
ILMN_1795930	ILMN_13328_5050541_ENSG00000171522_PTGER4	5	40284624	-0.0999491	0.40016	1	rs2120858
ILMN_1795930	ILMN_13328_5050541_ENSG00000171522_PTGER4	5	40284625	0.16393	0.165797	1	rs4285272
ILMN_1795930	ILMN_13328_5050541_ENSG00000171522_PTGER4	5	40284647	0.0784861	0.509234	1	rs17225785
ILMN_1795930	ILMN_13328_5050541_ENSG00000171522_PTGER4	5	40284710	0.0784861	0.509234	1	rs72748487
ILMN_1795930	ILMN_13328_5050541_ENSG00000171522_PTGER4	5	40284999	0.0784861	0.509234	1	rs17824146
ILMN_1795930	ILMN_13328_5050541_ENSG00000171522_PTGER4	5	40285145	0.0784861	0.509234	1	rs17824182
ILMN_1795930	ILMN_13328_5050541_ENSG00000171522_PTGER4	5	40285383	0.0784861	0.509234	1	rs17225890
ILMN_1795930	ILMN_13328_5050541_ENSG00000171522_PTGER4	5	40285970	0.0784861	0.509234	1	rs72743832
ILMN_1795930	ILMN_13328_5050541_ENSG00000171522_PTGER4	5	40286410	0.044899	0.706035	1	rs6883840
ILMN_1795930	ILMN_13328_5050541_ENSG00000171522_PTGER4	5	40286497	0.150692	0.203171	1	rs4957263
ILMN_1795930	ILMN_13328_5050541_ENSG00000171522_PTGER4	5	40286653	-0.107111	0.367079	1	rs11428311
ILMN_1795930	ILMN_13328_5050541_ENSG00000171522_PTGER4	5	40286679	0.236243	0.0441982	1	rs348619
ILMN_1795930	ILMN_13328_5050541_ENSG00000171522_PTGER4	5	40286821	-0.0999491	0.40016	1	rs348620
ILMN_1795930	ILMN_13328_5050541_ENSG00000171522_PTGER4	5	40286862	-0.228926	0.0513982	1	rs7723858
ILMN_1795930	ILMN_13328_5050541_ENSG00000171522_PTGER4	5	40286903	-0.0960095	0.419081	1	rs16869777
ILMN_1795930	ILMN_13328_5050541_ENSG00000171522_PTGER4	5	40286967	0.236243	0.0441982	1	rs348621
ILMN_1795930	ILMN_13328_5050541_ENSG00000171522_PTGER4	5	40287083	-0.180776	0.125885	1	rs348622
ILMN_1795930	ILMN_13328_5050541_ENSG00000171522_PTGER4	5	40287087	-0.213014	0.0703877	1	rs7724231
ILMN_1795930	ILMN_13328_5050541_ENSG00000171522_PTGER4	5	40287522	0.312726	0.00706554	0.972	rs78729546
ILMN_1795930	ILMN_13328_5050541_ENSG00000171522_PTGER4	5	40287586	0.319409	0.00587857	0.949	.
ILMN_1795930	ILMN_13328_5050541_ENSG00000171522_PTGER4	5	40287588	0.308012	0.00802498	0.986	rs62358202
ILMN_1795930	ILMN_13328_5050541_ENSG00000171522_PTGER4	5	40287885	-0.0909184	0.44428	1	rs529750
ILMN_1795930	ILMN_13328_5050541_ENSG00000171522_PTGER4	5	40288878	-0.107046	0.367371	1	rs4245975
ILMN_1795930	ILMN_13328_5050541_ENSG00000171522_PTGER4	5	40289738	0.169778	0.151004	1	rs62358226
ILMN_1795930	ILMN_13328_5050541_ENSG00000171522_PTGER4	5	40289988	-0.0334739	0.7786	1	rs13186205
ILMN_1795930	ILMN_13328_5050541_ENSG00000171522_PTGER4	5	40290859	-0.02458	0.836465	1	.
ILMN_1795930	ILMN_13328_5050541_ENSG00000171522_PTGER4	5	40290860	-0.086683	0.465873	1	rs112932167
ILMN_1795930	ILMN_13328_5050541_ENSG00000171522_PTGER4	5	40291064	-0.0554913	0.641005	1	rs12655997
ILMN_1795930	ILMN_13328_5050541_ENSG00000171522_PTGER4	5	40291454	-0.107046	0.367371	1	rs11744707
ILMN_1795930	ILMN_13328_5050541_ENSG00000171522_PTGER4	5	40291597	-0.107046	0.367371	1	rs12518811
ILMN_1795930	ILMN_13328_5050541_ENSG00000171522_PTGER4	5	40291966	-0.0104058	0.930373	1	rs12519421
ILMN_1795930	ILMN_13328_5050541_ENSG00000171522_PTGER4	5	40291991	0.13133	0.268067	1	rs10067892
ILMN_1795930	ILMN_13328_5050541_ENSG00000171522_PTGER4	5	40292462	-0.114047	0.336685	1	rs66752327
ILMN_1795930	ILMN_13328_5050541_ENSG00000171522_PTGER4	5	40293104	-0.107046	0.367371	1	rs957693
ILMN_1795930	ILMN_13328_5050541_ENSG00000171522_PTGER4	5	40293177	-0.114047	0.336685	1	rs6878901
ILMN_1795930	ILMN_13328_5050541_ENSG00000171522_PTGER4	5	40293299	0.0500559	0.674076	1	rs6893565
ILMN_1795930	ILMN_13328_5050541_ENSG00000171522_PTGER4	5	40293315	-0.114047	0.336685	1	rs348584
ILMN_1795930	ILMN_13328_5050541_ENSG00000171522_PTGER4	5	40293817	-0.0629317	0.596852	1	rs112848340
ILMN_1795930	ILMN_13328_5050541_ENSG00000171522_PTGER4	5	40293865	-0.0612249	0.606861	1	rs13165828
ILMN_1795930	ILMN_13328_5050541_ENSG00000171522_PTGER4	5	40294985	0.169778	0.151004	1	rs62358227
ILMN_1795930	ILMN_13328_5050541_ENSG00000171522_PTGER4	5	40295374	-0.147324	0.213568	1	rs348586
ILMN_1795930	ILMN_13328_5050541_ENSG00000171522_PTGER4	5	40295382	-0.147324	0.213568	1	rs348587
ILMN_1795930	ILMN_13328_5050541_ENSG00000171522_PTGER4	5	40295413	-0.147324	0.213568	1	rs348588
ILMN_1795930	ILMN_13328_5050541_ENSG00000171522_PTGER4	5	40295620	-0.114047	0.336685	1	rs348589
ILMN_1795930	ILMN_13328_5050541_ENSG00000171522_PTGER4	5	40295904	0.0274234	0.817855	1	rs9292764
ILMN_1795930	ILMN_13328_5050541_ENSG00000171522_PTGER4	5	40296326	0.0500559	0.674076	1	rs78554361
ILMN_1795930	ILMN_13328_5050541_ENSG00000171522_PTGER4	5	40296643	0.169778	0.151004	1	rs62358229
ILMN_1795930	ILMN_13328_5050541_ENSG00000171522_PTGER4	5	40297218	-0.0666544	0.575282	1	rs2371681
ILMN_1795930	ILMN_13328_5050541_ENSG00000171522_PTGER4	5	40297354	0.0274234	0.817855	1	rs137895410
ILMN_1795930	ILMN_13328_5050541_ENSG00000171522_PTGER4	5	40297418	-0.114047	0.336685	1	rs148525863
ILMN_1795930	ILMN_13328_5050541_ENSG00000171522_PTGER4	5	40298019	-0.152277	0.198402	1	.
ILMN_1795930	ILMN_13328_5050541_ENSG00000171522_PTGER4	5	40298062	0.281445	0.0158591	1	rs482819
ILMN_1795930	ILMN_13328_5050541_ENSG00000171522_PTGER4	5	40298380	-0.0676878	0.569359	1	rs569398
ILMN_1795930	ILMN_13328_5050541_ENSG00000171522_PTGER4	5	40298431	-0.114047	0.336685	1	rs149053223
ILMN_1795930	ILMN_13328_5050541_ENSG00000171522_PTGER4	5	40298449	-0.024128	0.839431	1	rs4957126
ILMN_1795930	ILMN_13328_5050541_ENSG00000171522_PTGER4	5	40298565	0.033616	0.777684	1	rs116314056
ILMN_1795930	ILMN_13328_5050541_ENSG00000171522_PTGER4	5	40298915	0.169778	0.151004	1	rs78174111
ILMN_1795930	ILMN_13328_5050541_ENSG00000171522_PTGER4	5	40298927	-0.107046	0.367371	1	rs4472299
ILMN_1795930	ILMN_13328_5050541_ENSG00000171522_PTGER4	5	40299106	0.169778	0.151004	1	.
ILMN_1795930	ILMN_13328_5050541_ENSG00000171522_PTGER4	5	40299272	0.0500559	0.674076	1	rs140023300
ILMN_1795930	ILMN_13328_5050541_ENSG00000171522_PTGER4	5	40299973	0.0978148	0.410347	1	.
ILMN_1795930	ILMN_13328_5050541_ENSG00000171522_PTGER4	5	40300055	0.0500559	0.674076	1	rs75978203
ILMN_1795930	ILMN_13328_5050541_ENSG00000171522_PTGER4	5	40300291	0.0221102	0.852702	1	rs2218465
ILMN_1795930	ILMN_13328_5050541_ENSG00000171522_PTGER4	5	40300299	-0.114047	0.336685	1	rs348579
ILMN_1795930	ILMN_13328_5050541_ENSG00000171522_PTGER4	5	40300344	-0.107046	0.367371	1	rs10043778
ILMN_1795930	ILMN_13328_5050541_ENSG00000171522_PTGER4	5	40301157	-0.114047	0.336685	1	rs348577
ILMN_1795930	ILMN_13328_5050541_ENSG00000171522_PTGER4	5	40301253	-0.153648	0.194345	1	rs189434
ILMN_1795930	ILMN_13328_5050541_ENSG00000171522_PTGER4	5	40301356	-0.114047	0.336685	1	rs115228959
ILMN_1795930	ILMN_13328_5050541_ENSG00000171522_PTGER4	5	40301567	0.169778	0.151004	1	rs7737912
ILMN_1795930	ILMN_13328_5050541_ENSG00000171522_PTGER4	5	40301575	-0.114047	0.336685	1	rs348576
ILMN_1795930	ILMN_13328_5050541_ENSG00000171522_PTGER4	5	40301922	-0.024128	0.839431	1	rs6859310
ILMN_1795930	ILMN_13328_5050541_ENSG00000171522_PTGER4	5	40302138	-0.114265	0.335756	1	rs348574
ILMN_1795930	ILMN_13328_5050541_ENSG00000171522_PTGER4	5	40302251	-0.0208194	0.861213	1	rs10601166
ILMN_1795930	ILMN_13328_5050541_ENSG00000171522_PTGER4	5	40302452	-0.024128	0.839431	1	rs6864103
ILMN_1795930	ILMN_13328_5050541_ENSG00000171522_PTGER4	5	40302567	0.0415925	0.726801	1	rs1564269
ILMN_1795930	ILMN_13328_5050541_ENSG00000171522_PTGER4	5	40303224	-0.114047	0.336685	1	rs348573
ILMN_1795930	ILMN_13328_5050541_ENSG00000171522_PTGER4	5	40303985	-0.114047	0.336685	1	rs348571
ILMN_1795930	ILMN_13328_5050541_ENSG00000171522_PTGER4	5	40304217	-0.114047	0.336685	1	rs979256
ILMN_1795930	ILMN_13328_5050541_ENSG00000171522_PTGER4	5	40305136	0.00091162	0.993893	1	rs11743023
ILMN_1795930	ILMN_13328_5050541_ENSG00000171522_PTGER4	5	40305221	-0.114047	0.336685	1	rs12519882
ILMN_1795930	ILMN_13328_5050541_ENSG00000171522_PTGER4	5	40305301	0.0274234	0.817855	1	rs6872039
ILMN_1795930	ILMN_13328_5050541_ENSG00000171522_PTGER4	5	40305619	-0.114047	0.336685	1	.
ILMN_1795930	ILMN_13328_5050541_ENSG00000171522_PTGER4	5	40306301	-0.114047	0.336685	1	rs180900
ILMN_1795930	ILMN_13328_5050541_ENSG00000171522_PTGER4	5	40306525	-0.151436	0.200924	1	rs348569
ILMN_1795930	ILMN_13328_5050541_ENSG00000171522_PTGER4	5	40306641	-0.110302	0.352893	1	.
ILMN_1795930	ILMN_13328_5050541_ENSG00000171522_PTGER4	5	40306743	-0.114265	0.335756	1	rs348568
ILMN_1795930	ILMN_13328_5050541_ENSG00000171522_PTGER4	5	40306777	-0.114047	0.336685	1	rs4340954
ILMN_1795930	ILMN_13328_5050541_ENSG00000171522_PTGER4	5	40306875	0.000473705	0.996826	1	.
ILMN_1795930	ILMN_13328_5050541_ENSG00000171522_PTGER4	5	40307660	0.169778	0.151004	1	rs111467394
ILMN_1795930	ILMN_13328_5050541_ENSG00000171522_PTGER4	5	40307979	-0.114047	0.336685	1	rs348566
ILMN_1795930	ILMN_13328_5050541_ENSG00000171522_PTGER4	5	40308280	0.169778	0.151004	1	rs62358232
ILMN_1795930	ILMN_13328_5050541_ENSG00000171522_PTGER4	5	40308790	0.0500559	0.674076	1	rs10512731
ILMN_1795930	ILMN_13328_5050541_ENSG00000171522_PTGER4	5	40308865	0.00790965	0.947048	1	rs78059847
ILMN_1795930	ILMN_13328_5050541_ENSG00000171522_PTGER4	5	40309509	0.126951	0.28449	1	.
ILMN_1795930	ILMN_13328_5050541_ENSG00000171522_PTGER4	5	40309656	0.169778	0.151004	1	rs62358233
ILMN_1795930	ILMN_13328_5050541_ENSG00000171522_PTGER4	5	40309999	0.169778	0.151004	1	rs16869807
ILMN_1795930	ILMN_13328_5050541_ENSG00000171522_PTGER4	5	40310832	-0.114047	0.336685	1	rs348564
ILMN_1795930	ILMN_13328_5050541_ENSG00000171522_PTGER4	5	40310843	-0.107046	0.367371	1	rs1444999
ILMN_1795930	ILMN_13328_5050541_ENSG00000171522_PTGER4	5	40310879	-0.107046	0.367371	1	rs1445000
ILMN_1795930	ILMN_13328_5050541_ENSG00000171522_PTGER4	5	40311005	-0.024128	0.839431	1	rs17226632
ILMN_1795930	ILMN_13328_5050541_ENSG00000171522_PTGER4	5	40311568	-0.024128	0.839431	1	rs10462010
ILMN_1795930	ILMN_13328_5050541_ENSG00000171522_PTGER4	5	40311900	-0.114047	0.336685	1	rs348563
ILMN_1795930	ILMN_13328_5050541_ENSG00000171522_PTGER4	5	40312351	-0.114047	0.336685	1	rs348562
ILMN_1795930	ILMN_13328_5050541_ENSG00000171522_PTGER4	5	40312392	-0.114047	0.336685	1	rs348561
ILMN_1795930	ILMN_13328_5050541_ENSG00000171522_PTGER4	5	40312860	-0.114047	0.336685	1	rs348560
ILMN_1795930	ILMN_13328_5050541_ENSG00000171522_PTGER4	5	40313779	-0.114047	0.336685	1	rs184726
ILMN_1795930	ILMN_13328_5050541_ENSG00000171522_PTGER4	5	40313846	-0.114047	0.336685	1	rs171173
ILMN_1795930	ILMN_13328_5050541_ENSG00000171522_PTGER4	5	40314003	0.180229	0.127053	1	rs11953052
ILMN_1795930	ILMN_13328_5050541_ENSG00000171522_PTGER4	5	40314083	-0.0597987	0.615279	1	.
ILMN_1795930	ILMN_13328_5050541_ENSG00000171522_PTGER4	5	40314599	0.0298791	0.801863	1	rs173232
ILMN_1795930	ILMN_13328_5050541_ENSG00000171522_PTGER4	5	40314954	0.033616	0.777684	1	rs76953104
ILMN_1795930	ILMN_13328_5050541_ENSG00000171522_PTGER4	5	40315365	0.169778	0.151004	1	rs62358251
ILMN_1795930	ILMN_13328_5050541_ENSG00000171522_PTGER4	5	40315782	-0.0890095	0.453942	1	.
ILMN_1795930	ILMN_13328_5050541_ENSG00000171522_PTGER4	5	40315783	-0.101906	0.390951	1	rs11458970
ILMN_1795930	ILMN_13328_5050541_ENSG00000171522_PTGER4	5	40316010	-0.024128	0.839431	1	rs4957127
ILMN_1795930	ILMN_13328_5050541_ENSG00000171522_PTGER4	5	40316181	0.0415925	0.726801	1	rs4957270
ILMN_1795930	ILMN_13328_5050541_ENSG00000171522_PTGER4	5	40317084	-0.14472	0.221864	1	.
ILMN_1795930	ILMN_13328_5050541_ENSG00000171522_PTGER4	5	40317961	0.175939	0.136509	1	.
ILMN_1795930	ILMN_13328_5050541_ENSG00000171522_PTGER4	5	40318419	-0.0706983	0.552268	1	rs7733749
ILMN_1795930	ILMN_13328_5050541_ENSG00000171522_PTGER4	5	40318425	0.169778	0.151004	1	rs35828468
ILMN_1795930	ILMN_13328_5050541_ENSG00000171522_PTGER4	5	40318639	-0.107046	0.367371	1	rs7716277
ILMN_1795930	ILMN_13328_5050541_ENSG00000171522_PTGER4	5	40319130	-0.0638746	0.591354	1	rs1963925
ILMN_1795930	ILMN_13328_5050541_ENSG00000171522_PTGER4	5	40319877	0.13478	0.255588	1	rs1445002
ILMN_1795930	ILMN_13328_5050541_ENSG00000171522_PTGER4	5	40319919	0.0609726	0.608346	1	rs10512732
ILMN_1795930	ILMN_13328_5050541_ENSG00000171522_PTGER4	5	40320006	-0.169555	0.151548	1	rs348601
ILMN_1795930	ILMN_13328_5050541_ENSG00000171522_PTGER4	5	40320264	-0.0105463	0.929435	1	rs348600
ILMN_1795930	ILMN_13328_5050541_ENSG00000171522_PTGER4	5	40320687	0.13478	0.255588	1	rs73099712
ILMN_1795930	ILMN_13328_5050541_ENSG00000171522_PTGER4	5	40320873	0.0406247	0.732917	1	.
ILMN_1795930	ILMN_13328_5050541_ENSG00000171522_PTGER4	5	40320944	-0.151327	0.20125	1	rs385767
ILMN_1795930	ILMN_13328_5050541_ENSG00000171522_PTGER4	5	40320945	-0.0127867	0.914497	1	rs371958
ILMN_1795930	ILMN_13328_5050541_ENSG00000171522_PTGER4	5	40320991	-0.151327	0.20125	1	rs448329
ILMN_1795930	ILMN_13328_5050541_ENSG00000171522_PTGER4	5	40320992	-0.0127867	0.914497	1	rs437342
ILMN_1795930	ILMN_13328_5050541_ENSG00000171522_PTGER4	5	40321101	-0.182639	0.121965	1	.
ILMN_1795930	ILMN_13328_5050541_ENSG00000171522_PTGER4	5	40321158	-0.0105463	0.929435	1	rs348599
ILMN_1795930	ILMN_13328_5050541_ENSG00000171522_PTGER4	5	40321481	0.13478	0.255588	1	rs73099715
ILMN_1795930	ILMN_13328_5050541_ENSG00000171522_PTGER4	5	40321491	-0.0283615	0.811737	1	.
ILMN_1795930	ILMN_13328_5050541_ENSG00000171522_PTGER4	5	40321492	-0.0283615	0.811737	1	.
ILMN_1795930	ILMN_13328_5050541_ENSG00000171522_PTGER4	5	40321493	0.0157869	0.894539	1	.
ILMN_1795930	ILMN_13328_5050541_ENSG00000171522_PTGER4	5	40322144	-0.0990156	0.404597	1	.
ILMN_1795930	ILMN_13328_5050541_ENSG00000171522_PTGER4	5	40322184	-0.0277904	0.81546	1	rs348597
ILMN_1795930	ILMN_13328_5050541_ENSG00000171522_PTGER4	5	40323127	-0.0277904	0.81546	1	rs2307725
ILMN_1795930	ILMN_13328_5050541_ENSG00000171522_PTGER4	5	40323357	-0.159531	0.177606	1	rs1842074
ILMN_1795930	ILMN_13328_5050541_ENSG00000171522_PTGER4	5	40323418	-0.0503269	0.672412	1	rs348596
ILMN_1795930	ILMN_13328_5050541_ENSG00000171522_PTGER4	5	40323517	0.0341971	0.773943	1	rs12697405
ILMN_1795930	ILMN_13328_5050541_ENSG00000171522_PTGER4	5	40323714	-0.136235	0.250446	1	rs348595
ILMN_1795930	ILMN_13328_5050541_ENSG00000171522_PTGER4	5	40323767	-0.132854	0.262504	1	rs78077440
ILMN_1795930	ILMN_13328_5050541_ENSG00000171522_PTGER4	5	40323887	-0.132854	0.262504	1	rs78951062
ILMN_1795930	ILMN_13328_5050541_ENSG00000171522_PTGER4	5	40323938	-0.136235	0.250446	1	rs348594
ILMN_1795930	ILMN_13328_5050541_ENSG00000171522_PTGER4	5	40324220	0.0678024	0.568703	1	rs10043093
ILMN_1795930	ILMN_13328_5050541_ENSG00000171522_PTGER4	5	40324532	-0.0277904	0.81546	1	rs348593
ILMN_1795930	ILMN_13328_5050541_ENSG00000171522_PTGER4	5	40325235	-0.0277904	0.81546	1	rs12173214
ILMN_1795930	ILMN_13328_5050541_ENSG00000171522_PTGER4	5	40325658	-0.0277904	0.81546	1	rs2034185
ILMN_1795930	ILMN_13328_5050541_ENSG00000171522_PTGER4	5	40325723	0.149015	0.208302	1	rs72743872
ILMN_1795930	ILMN_13328_5050541_ENSG00000171522_PTGER4	5	40325900	-0.0277904	0.81546	1	rs4957129
ILMN_1795930	ILMN_13328_5050541_ENSG00000171522_PTGER4	5	40325997	-0.0277904	0.81546	1	rs36120539
ILMN_1795930	ILMN_13328_5050541_ENSG00000171522_PTGER4	5	40325999	0.149015	0.208302	1	rs143186336
ILMN_1795930	ILMN_13328_5050541_ENSG00000171522_PTGER4	5	40326099	0.0996939	0.40137	1	rs6865331
ILMN_1795930	ILMN_13328_5050541_ENSG00000171522_PTGER4	5	40326387	-0.0277	0.81605	1	rs379109
ILMN_1795930	ILMN_13328_5050541_ENSG00000171522_PTGER4	5	40326400	0.149015	0.208302	1	rs72743876
ILMN_1795930	ILMN_13328_5050541_ENSG00000171522_PTGER4	5	40326784	0.0996939	0.40137	1	rs12374574
ILMN_1795930	ILMN_13328_5050541_ENSG00000171522_PTGER4	5	40327301	-0.0277904	0.81546	1	rs433817
ILMN_1795930	ILMN_13328_5050541_ENSG00000171522_PTGER4	5	40328070	-0.0277904	0.81546	1	rs422083
ILMN_1795930	ILMN_13328_5050541_ENSG00000171522_PTGER4	5	40328325	0.0679849	0.567661	1	rs10045016
ILMN_1795930	ILMN_13328_5050541_ENSG00000171522_PTGER4	5	40328522	-0.199479	0.0906491	1	.
ILMN_1795930	ILMN_13328_5050541_ENSG00000171522_PTGER4	5	40328618	-0.145093	0.220661	1	.
ILMN_1795930	ILMN_13328_5050541_ENSG00000171522_PTGER4	5	40328788	-0.0365807	0.75865	1	rs34368382
ILMN_1795930	ILMN_13328_5050541_ENSG00000171522_PTGER4	5	40328995	0.149015	0.208302	1	rs4957272
ILMN_1795930	ILMN_13328_5050541_ENSG00000171522_PTGER4	5	40329938	0.149015	0.208302	1	rs148141525
ILMN_1795930	ILMN_13328_5050541_ENSG00000171522_PTGER4	5	40330302	-0.132854	0.262504	1	rs75239587
ILMN_1795930	ILMN_13328_5050541_ENSG00000171522_PTGER4	5	40330795	0.110515	0.351957	1	rs113054164
ILMN_1795930	ILMN_13328_5050541_ENSG00000171522_PTGER4	5	40331084	0.0996939	0.40137	1	rs348603
ILMN_1795930	ILMN_13328_5050541_ENSG00000171522_PTGER4	5	40331364	0.0996939	0.40137	1	rs348604
ILMN_1795930	ILMN_13328_5050541_ENSG00000171522_PTGER4	5	40331465	-0.0277904	0.81546	1	rs348605
ILMN_1795930	ILMN_13328_5050541_ENSG00000171522_PTGER4	5	40331707	-0.0277904	0.81546	1	rs348606
ILMN_1795930	ILMN_13328_5050541_ENSG00000171522_PTGER4	5	40332615	0.0842294	0.478637	1	.
ILMN_1795930	ILMN_13328_5050541_ENSG00000171522_PTGER4	5	40332634	0.0716002	0.547196	1	rs144896046
ILMN_1795930	ILMN_13328_5050541_ENSG00000171522_PTGER4	5	40332809	-0.132854	0.262504	1	rs78412068
ILMN_1795930	ILMN_13328_5050541_ENSG00000171522_PTGER4	5	40332998	0.0996939	0.40137	1	rs73099728
ILMN_1795930	ILMN_13328_5050541_ENSG00000171522_PTGER4	5	40333083	-0.0277904	0.81546	1	rs443583
ILMN_1795930	ILMN_13328_5050541_ENSG00000171522_PTGER4	5	40333672	-0.0277904	0.81546	1	rs436695
ILMN_1795930	ILMN_13328_5050541_ENSG00000171522_PTGER4	5	40333751	-0.0277904	0.81546	1	rs394213
ILMN_1795930	ILMN_13328_5050541_ENSG00000171522_PTGER4	5	40334428	-0.132854	0.262504	1	rs78162562
ILMN_1795930	ILMN_13328_5050541_ENSG00000171522_PTGER4	5	40336546	0.0679849	0.567661	1	rs6897022
ILMN_1795930	ILMN_13328_5050541_ENSG00000171522_PTGER4	5	40336757	-0.0277904	0.81546	1	rs2371683
ILMN_1795930	ILMN_13328_5050541_ENSG00000171522_PTGER4	5	40336863	-0.0277904	0.81546	1	rs2888122
ILMN_1795930	ILMN_13328_5050541_ENSG00000171522_PTGER4	5	40337079	0.0996939	0.40137	1	rs11741377
ILMN_1795930	ILMN_13328_5050541_ENSG00000171522_PTGER4	5	40337264	0.0996939	0.40137	1	rs114616683
ILMN_1795930	ILMN_13328_5050541_ENSG00000171522_PTGER4	5	40337596	-0.198531	0.0922251	1	rs147577716
ILMN_1795930	ILMN_13328_5050541_ENSG00000171522_PTGER4	5	40337646	0.14559	0.219068	1	rs141975915
ILMN_1795930	ILMN_13328_5050541_ENSG00000171522_PTGER4	5	40338748	-0.0277904	0.81546	1	rs116716000
ILMN_1795930	ILMN_13328_5050541_ENSG00000171522_PTGER4	5	40338761	-0.0277904	0.81546	1	rs114330951
ILMN_1795930	ILMN_13328_5050541_ENSG00000171522_PTGER4	5	40338977	0.0996939	0.40137	1	rs150854215
ILMN_1795930	ILMN_13328_5050541_ENSG00000171522_PTGER4	5	40339079	-0.164174	0.165158	1	rs12518868
ILMN_1795930	ILMN_13328_5050541_ENSG00000171522_PTGER4	5	40339921	-0.0195117	0.869852	1	rs141169420
ILMN_1795930	ILMN_13328_5050541_ENSG00000171522_PTGER4	5	40340145	-0.132854	0.262504	1	rs139990068
ILMN_1795930	ILMN_13328_5050541_ENSG00000171522_PTGER4	5	40340627	0.0996939	0.40137	1	.
ILMN_1795930	ILMN_13328_5050541_ENSG00000171522_PTGER4	5	40341189	-0.164174	0.165158	1	rs78228893
ILMN_1795930	ILMN_13328_5050541_ENSG00000171522_PTGER4	5	40341417	0.125851	0.288718	1	.
ILMN_1795930	ILMN_13328_5050541_ENSG00000171522_PTGER4	5	40341840	-0.0277904	0.81546	1	rs11746990
ILMN_1795930	ILMN_13328_5050541_ENSG00000171522_PTGER4	5	40341898	-0.0277904	0.81546	1	rs11741089
ILMN_1795930	ILMN_13328_5050541_ENSG00000171522_PTGER4	5	40341969	0.116759	0.325243	1	rs149368937
ILMN_1795930	ILMN_13328_5050541_ENSG00000171522_PTGER4	5	40342685	0.14559	0.219068	1	rs4957275
ILMN_1795930	ILMN_13328_5050541_ENSG00000171522_PTGER4	5	40343276	-0.0277904	0.81546	1	rs7726744
ILMN_1795930	ILMN_13328_5050541_ENSG00000171522_PTGER4	5	40343364	0.00907143	0.939284	1	.
ILMN_1795930	ILMN_13328_5050541_ENSG00000171522_PTGER4	5	40343533	0.0679849	0.567661	1	rs7707395
ILMN_1795930	ILMN_13328_5050541_ENSG00000171522_PTGER4	5	40344081	-0.164174	0.165158	1	rs76460482
ILMN_1795930	ILMN_13328_5050541_ENSG00000171522_PTGER4	5	40344194	-0.164174	0.165158	1	rs62359771
ILMN_1795930	ILMN_13328_5050541_ENSG00000171522_PTGER4	5	40344409	-0.164174	0.165158	1	rs111960372
ILMN_1795930	ILMN_13328_5050541_ENSG00000171522_PTGER4	5	40344664	0.0996939	0.40137	1	rs13183025
ILMN_1795930	ILMN_13328_5050541_ENSG00000171522_PTGER4	5	40344749	-0.134348	0.257129	1	rs60341666
ILMN_1795930	ILMN_13328_5050541_ENSG00000171522_PTGER4	5	40344759	-0.134348	0.257129	1	.
ILMN_1795930	ILMN_13328_5050541_ENSG00000171522_PTGER4	5	40344787	-0.134348	0.257129	1	rs57993951
ILMN_1795930	ILMN_13328_5050541_ENSG00000171522_PTGER4	5	40344952	-0.164174	0.165158	1	rs35870239
ILMN_1795930	ILMN_13328_5050541_ENSG00000171522_PTGER4	5	40345035	-0.0790496	0.506189	1	rs12518103
ILMN_1795930	ILMN_13328_5050541_ENSG00000171522_PTGER4	5	40345721	0.14559	0.219068	1	rs12518245
ILMN_1795930	ILMN_13328_5050541_ENSG00000171522_PTGER4	5	40346544	0.14559	0.219068	1	rs72743889
ILMN_1795930	ILMN_13328_5050541_ENSG00000171522_PTGER4	5	40346634	0.14559	0.219068	1	rs72743890
ILMN_1795930	ILMN_13328_5050541_ENSG00000171522_PTGER4	5	40346691	0.0996939	0.40137	1	rs73099741
ILMN_1795930	ILMN_13328_5050541_ENSG00000171522_PTGER4	5	40346736	0.14559	0.219068	1	rs72743893
ILMN_1795930	ILMN_13328_5050541_ENSG00000171522_PTGER4	5	40346836	-0.167228	0.157329	1	rs1550762
ILMN_1795930	ILMN_13328_5050541_ENSG00000171522_PTGER4	5	40347259	-0.167228	0.157329	1	rs16869831
ILMN_1795930	ILMN_13328_5050541_ENSG00000171522_PTGER4	5	40347469	0.0996939	0.40137	1	rs6889364
ILMN_1795930	ILMN_13328_5050541_ENSG00000171522_PTGER4	5	40347574	-0.167228	0.157329	1	rs16869833
ILMN_1795930	ILMN_13328_5050541_ENSG00000171522_PTGER4	5	40347966	-0.133753	0.259261	1	rs79605228
ILMN_1795930	ILMN_13328_5050541_ENSG00000171522_PTGER4	5	40348009	-0.167228	0.157329	1	rs77208729
ILMN_1795930	ILMN_13328_5050541_ENSG00000171522_PTGER4	5	40348018	0.14559	0.219068	1	.
ILMN_1795930	ILMN_13328_5050541_ENSG00000171522_PTGER4	5	40348218	-0.167228	0.157329	1	rs62359774
ILMN_1795930	ILMN_13328_5050541_ENSG00000171522_PTGER4	5	40348573	0.0679849	0.567661	1	rs12697408
ILMN_1795930	ILMN_13328_5050541_ENSG00000171522_PTGER4	5	40348716	-0.133753	0.259261	1	rs79424394
ILMN_1795930	ILMN_13328_5050541_ENSG00000171522_PTGER4	5	40349002	-0.167228	0.157329	1	rs57869926
ILMN_1795930	ILMN_13328_5050541_ENSG00000171522_PTGER4	5	40349094	0.14559	0.219068	1	rs72743894
ILMN_1795930	ILMN_13328_5050541_ENSG00000171522_PTGER4	5	40349216	-0.167228	0.157329	1	rs56041185
ILMN_1795930	ILMN_13328_5050541_ENSG00000171522_PTGER4	5	40349616	-0.167228	0.157329	1	rs4286720
ILMN_1795930	ILMN_13328_5050541_ENSG00000171522_PTGER4	5	40350061	-0.133753	0.259261	1	rs78702985
ILMN_1795930	ILMN_13328_5050541_ENSG00000171522_PTGER4	5	40350205	-0.0569572	0.6322	1	rs11742533
ILMN_1795930	ILMN_13328_5050541_ENSG00000171522_PTGER4	5	40350217	-0.133753	0.259261	1	rs75480227
ILMN_1795930	ILMN_13328_5050541_ENSG00000171522_PTGER4	5	40350617	0.110302	0.352893	1	.
ILMN_1795930	ILMN_13328_5050541_ENSG00000171522_PTGER4	5	40350759	-0.0569572	0.6322	1	rs62359777
ILMN_1795930	ILMN_13328_5050541_ENSG00000171522_PTGER4	5	40350930	-0.232357	0.0479107	1	rs80058440
ILMN_1795930	ILMN_13328_5050541_ENSG00000171522_PTGER4	5	40351427	-0.0283615	0.811737	1	rs77190358
ILMN_1795930	ILMN_13328_5050541_ENSG00000171522_PTGER4	5	40351716	0.0679849	0.567661	1	rs7712308
ILMN_1795930	ILMN_13328_5050541_ENSG00000171522_PTGER4	5	40351787	0.14559	0.219068	1	rs144347806
ILMN_1795930	ILMN_13328_5050541_ENSG00000171522_PTGER4	5	40352045	0.14559	0.219068	1	rs12520875
ILMN_1795930	ILMN_13328_5050541_ENSG00000171522_PTGER4	5	40352722	0.314409	0.0067484	0.965	.
ILMN_1795930	ILMN_13328_5050541_ENSG00000171522_PTGER4	5	40353512	-0.165165	0.162586	1	rs57247844
ILMN_1795930	ILMN_13328_5050541_ENSG00000171522_PTGER4	5	40353571	0.14559	0.219068	1	rs72743897
ILMN_1795930	ILMN_13328_5050541_ENSG00000171522_PTGER4	5	40353634	-0.0569572	0.6322	1	rs56783346
ILMN_1795930	ILMN_13328_5050541_ENSG00000171522_PTGER4	5	40353791	-0.0569572	0.6322	1	rs10044083
ILMN_1795930	ILMN_13328_5050541_ENSG00000171522_PTGER4	5	40354057	0.0265243	0.823729	1	rs73082837
ILMN_1795930	ILMN_13328_5050541_ENSG00000171522_PTGER4	5	40354188	0.0996939	0.40137	1	rs73082840
ILMN_1795930	ILMN_13328_5050541_ENSG00000171522_PTGER4	5	40354365	0.0996939	0.40137	1	rs73082842
ILMN_1795930	ILMN_13328_5050541_ENSG00000171522_PTGER4	5	40354421	0.14559	0.219068	1	rs72743898
ILMN_1795930	ILMN_13328_5050541_ENSG00000171522_PTGER4	5	40354483	-0.133753	0.259261	1	rs76172813
ILMN_1795930	ILMN_13328_5050541_ENSG00000171522_PTGER4	5	40354523	0.0394463	0.740387	1	.
ILMN_1795930	ILMN_13328_5050541_ENSG00000171522_PTGER4	5	40355074	-0.14674	0.215408	1	rs2084030
ILMN_1795930	ILMN_13328_5050541_ENSG00000171522_PTGER4	5	40355351	-0.133753	0.259261	1	rs34676255
ILMN_1795930	ILMN_13328_5050541_ENSG00000171522_PTGER4	5	40355376	-0.14674	0.215408	1	rs2100001
ILMN_1795930	ILMN_13328_5050541_ENSG00000171522_PTGER4	5	40355380	-0.156909	0.184932	1	rs62359779
ILMN_1795930	ILMN_13328_5050541_ENSG00000171522_PTGER4	5	40355737	-0.156909	0.184932	1	rs62359780
ILMN_1795930	ILMN_13328_5050541_ENSG00000171522_PTGER4	5	40355836	-0.0272994	0.818664	1	rs7725639
ILMN_1795930	ILMN_13328_5050541_ENSG00000171522_PTGER4	5	40356151	-0.154454	0.191986	1	rs62359394
ILMN_1795930	ILMN_13328_5050541_ENSG00000171522_PTGER4	5	40356477	-0.154454	0.191986	1	rs62359395
ILMN_1795930	ILMN_13328_5050541_ENSG00000171522_PTGER4	5	40357082	-0.00197741	0.986753	1	.
ILMN_1795930	ILMN_13328_5050541_ENSG00000171522_PTGER4	5	40357663	-0.0272994	0.818664	1	rs6451489
ILMN_1795930	ILMN_13328_5050541_ENSG00000171522_PTGER4	5	40357812	-0.00983834	0.934162	1	rs73082854
ILMN_1795930	ILMN_13328_5050541_ENSG00000171522_PTGER4	5	40357946	-0.0272994	0.818664	1	rs73082857
ILMN_1795930	ILMN_13328_5050541_ENSG00000171522_PTGER4	5	40357971	-0.154454	0.191986	1	rs62359396
ILMN_1795930	ILMN_13328_5050541_ENSG00000171522_PTGER4	5	40358115	-0.135659	0.252471	1	.
ILMN_1795930	ILMN_13328_5050541_ENSG00000171522_PTGER4	5	40358438	-0.154454	0.191986	1	rs77269908
ILMN_1795930	ILMN_13328_5050541_ENSG00000171522_PTGER4	5	40360140	-0.185712	0.115705	1	rs12517783
ILMN_1795930	ILMN_13328_5050541_ENSG00000171522_PTGER4	5	40360348	-0.0380145	0.749495	1	.
ILMN_1795930	ILMN_13328_5050541_ENSG00000171522_PTGER4	5	40360356	-0.144054	0.224021	1	.
ILMN_1795930	ILMN_13328_5050541_ENSG00000171522_PTGER4	5	40360360	-0.144054	0.224021	1	rs34385629
ILMN_1795930	ILMN_13328_5050541_ENSG00000171522_PTGER4	5	40360458	0.0996939	0.40137	1	rs11743463
ILMN_1795930	ILMN_13328_5050541_ENSG00000171522_PTGER4	5	40360783	-0.185712	0.115705	1	rs62359397
ILMN_1795930	ILMN_13328_5050541_ENSG00000171522_PTGER4	5	40361025	0.149015	0.208302	1	rs11744376
ILMN_1795930	ILMN_13328_5050541_ENSG00000171522_PTGER4	5	40361073	-0.173769	0.141489	1	rs76767557
ILMN_1795930	ILMN_13328_5050541_ENSG00000171522_PTGER4	5	40361336	-0.185712	0.115705	1	rs12523599
ILMN_1795930	ILMN_13328_5050541_ENSG00000171522_PTGER4	5	40361668	-0.185712	0.115705	1	rs12513399
ILMN_1795930	ILMN_13328_5050541_ENSG00000171522_PTGER4	5	40361676	-0.18254	0.122171	1	rs12518585
ILMN_1795930	ILMN_13328_5050541_ENSG00000171522_PTGER4	5	40361734	-0.185712	0.115705	1	rs4957277
ILMN_1795930	ILMN_13328_5050541_ENSG00000171522_PTGER4	5	40361820	-0.185712	0.115705	1	rs4957278
ILMN_1795930	ILMN_13328_5050541_ENSG00000171522_PTGER4	5	40362331	0.101365	0.393483	1	rs147621541
ILMN_1795930	ILMN_13328_5050541_ENSG00000171522_PTGER4	5	40362387	-0.185712	0.115705	1	rs56157819
ILMN_1795930	ILMN_13328_5050541_ENSG00000171522_PTGER4	5	40362512	-0.173769	0.141489	1	rs77286834
ILMN_1795930	ILMN_13328_5050541_ENSG00000171522_PTGER4	5	40362640	0.149015	0.208302	1	rs10067584
ILMN_1795930	ILMN_13328_5050541_ENSG00000171522_PTGER4	5	40362804	0.225539	0.055042	1	.
ILMN_1795930	ILMN_13328_5050541_ENSG00000171522_PTGER4	5	40362974	0.0996939	0.40137	1	rs73082864
ILMN_1795930	ILMN_13328_5050541_ENSG00000171522_PTGER4	5	40363315	-0.237897	0.0426921	1	rs79724544
ILMN_1795930	ILMN_13328_5050541_ENSG00000171522_PTGER4	5	40363541	-0.185712	0.115705	1	rs59830931
ILMN_1795930	ILMN_13328_5050541_ENSG00000171522_PTGER4	5	40363817	-0.130422	0.27142	1	.
ILMN_1795930	ILMN_13328_5050541_ENSG00000171522_PTGER4	5	40363819	-0.144054	0.224021	1	rs61349126
ILMN_1795930	ILMN_13328_5050541_ENSG00000171522_PTGER4	5	40363821	-0.162154	0.170493	1	.
ILMN_1795930	ILMN_13328_5050541_ENSG00000171522_PTGER4	5	40363876	-0.185712	0.115705	1	rs12514900
ILMN_1795930	ILMN_13328_5050541_ENSG00000171522_PTGER4	5	40365531	-0.00983834	0.934162	1	rs6891334
ILMN_1795930	ILMN_13328_5050541_ENSG00000171522_PTGER4	5	40365721	-0.237897	0.0426921	1	rs75248677
ILMN_1795930	ILMN_13328_5050541_ENSG00000171522_PTGER4	5	40365831	-0.173769	0.141489	1	rs57297424
ILMN_1795930	ILMN_13328_5050541_ENSG00000171522_PTGER4	5	40365916	0.149015	0.208302	1	rs6451491
ILMN_1795930	ILMN_13328_5050541_ENSG00000171522_PTGER4	5	40365989	0.122905	0.300243	1	.
ILMN_1795930	ILMN_13328_5050541_ENSG00000171522_PTGER4	5	40365990	0.177765	0.132422	1	rs70985378
ILMN_1795930	ILMN_13328_5050541_ENSG00000171522_PTGER4	5	40366588	0.149015	0.208302	1	rs11749114
ILMN_1795930	ILMN_13328_5050541_ENSG00000171522_PTGER4	5	40366593	0.109753	0.355309	1	rs76502282
ILMN_1795930	ILMN_13328_5050541_ENSG00000171522_PTGER4	5	40366803	-0.185712	0.115705	1	rs12514679
ILMN_1795930	ILMN_13328_5050541_ENSG00000171522_PTGER4	5	40366912	-0.145589	0.21907	1	rs76874926
ILMN_1795930	ILMN_13328_5050541_ENSG00000171522_PTGER4	5	40367002	-0.0969684	0.414429	1	.
ILMN_1795930	ILMN_13328_5050541_ENSG00000171522_PTGER4	5	40367355	-0.185712	0.115705	1	rs10941504
ILMN_1795930	ILMN_13328_5050541_ENSG00000171522_PTGER4	5	40368332	-0.185712	0.115705	1	rs56952742
ILMN_1795930	ILMN_13328_5050541_ENSG00000171522_PTGER4	5	40368373	0.0903018	0.447388	1	rs10472332
ILMN_1795930	ILMN_13328_5050541_ENSG00000171522_PTGER4	5	40368483	-0.173769	0.141489	1	rs78004795
ILMN_1795930	ILMN_13328_5050541_ENSG00000171522_PTGER4	5	40368894	-0.185712	0.115705	1	rs12055323
ILMN_1795930	ILMN_13328_5050541_ENSG00000171522_PTGER4	5	40370251	0.0903018	0.447388	1	rs10473183
ILMN_1795930	ILMN_13328_5050541_ENSG00000171522_PTGER4	5	40370481	-0.185712	0.115705	1	rs116129874
ILMN_1795930	ILMN_13328_5050541_ENSG00000171522_PTGER4	5	40370724	0.145444	0.219535	1	rs114934997
ILMN_1795930	ILMN_13328_5050541_ENSG00000171522_PTGER4	5	40371284	0.0903018	0.447388	1	.
ILMN_1795930	ILMN_13328_5050541_ENSG00000171522_PTGER4	5	40371286	0.0903018	0.447388	1	rs34300575
ILMN_1795930	ILMN_13328_5050541_ENSG00000171522_PTGER4	5	40371343	-0.173769	0.141489	1	rs74718630
ILMN_1795930	ILMN_13328_5050541_ENSG00000171522_PTGER4	5	40372062	-0.185712	0.115705	1	rs10462011
ILMN_1795930	ILMN_13328_5050541_ENSG00000171522_PTGER4	5	40372223	-0.0709868	0.550643	1	rs7725523
ILMN_1795930	ILMN_13328_5050541_ENSG00000171522_PTGER4	5	40372452	0.0996939	0.40137	1	rs58919983
ILMN_1795930	ILMN_13328_5050541_ENSG00000171522_PTGER4	5	40372710	0.0996939	0.40137	1	rs143543980
ILMN_1795930	ILMN_13328_5050541_ENSG00000171522_PTGER4	5	40372719	0.0996939	0.40137	1	.
ILMN_1795930	ILMN_13328_5050541_ENSG00000171522_PTGER4	5	40372720	0.0996939	0.40137	1	rs116437514
ILMN_1795930	ILMN_13328_5050541_ENSG00000171522_PTGER4	5	40373105	0.0903018	0.447388	1	rs7730693
ILMN_1795930	ILMN_13328_5050541_ENSG00000171522_PTGER4	5	40373134	0.149015	0.208302	1	rs2120854
ILMN_1795930	ILMN_13328_5050541_ENSG00000171522_PTGER4	5	40373874	-0.185712	0.115705	1	rs12515954
ILMN_1795930	ILMN_13328_5050541_ENSG00000171522_PTGER4	5	40374521	-0.173769	0.141489	1	rs55924027
ILMN_1795930	ILMN_13328_5050541_ENSG00000171522_PTGER4	5	40374765	0.0996939	0.40137	1	rs56243801
ILMN_1795930	ILMN_13328_5050541_ENSG00000171522_PTGER4	5	40374820	0.14559	0.219068	1	rs10473184
ILMN_1795930	ILMN_13328_5050541_ENSG00000171522_PTGER4	5	40375006	-0.188257	0.110712	1	rs59598251
ILMN_1795930	ILMN_13328_5050541_ENSG00000171522_PTGER4	5	40375047	-0.188257	0.110712	1	rs72745909
ILMN_1795930	ILMN_13328_5050541_ENSG00000171522_PTGER4	5	40375156	0.0996939	0.40137	1	rs146646093
ILMN_1795930	ILMN_13328_5050541_ENSG00000171522_PTGER4	5	40375167	0.14559	0.219068	1	rs10473185
ILMN_1795930	ILMN_13328_5050541_ENSG00000171522_PTGER4	5	40375408	-0.173769	0.141489	1	rs56110305
ILMN_1795930	ILMN_13328_5050541_ENSG00000171522_PTGER4	5	40375907	-0.188257	0.110712	1	rs12517921
ILMN_1795930	ILMN_13328_5050541_ENSG00000171522_PTGER4	5	40376047	0.127808	0.281227	1	rs13186168
ILMN_1795930	ILMN_13328_5050541_ENSG00000171522_PTGER4	5	40376129	-0.188257	0.110712	1	rs56253044
ILMN_1795930	ILMN_13328_5050541_ENSG00000171522_PTGER4	5	40376159	0.111884	0.345987	1	rs56244034
ILMN_1795930	ILMN_13328_5050541_ENSG00000171522_PTGER4	5	40376595	-0.122094	0.303467	1	.
ILMN_1795930	ILMN_13328_5050541_ENSG00000171522_PTGER4	5	40376930	-0.0153812	0.897234	1	rs12515934
ILMN_1795930	ILMN_13328_5050541_ENSG00000171522_PTGER4	5	40377292	0.14559	0.219068	1	rs2371684
ILMN_1795930	ILMN_13328_5050541_ENSG00000171522_PTGER4	5	40377342	-0.188257	0.110712	1	rs12516012
ILMN_1795930	ILMN_13328_5050541_ENSG00000171522_PTGER4	5	40377631	-0.188257	0.110712	1	rs16869860
ILMN_1795930	ILMN_13328_5050541_ENSG00000171522_PTGER4	5	40377866	0.0996939	0.40137	1	rs17227583
ILMN_1795930	ILMN_13328_5050541_ENSG00000171522_PTGER4	5	40378309	-0.129534	0.274726	1	rs56249542
ILMN_1795930	ILMN_13328_5050541_ENSG00000171522_PTGER4	5	40379350	0.149015	0.208302	1	rs4957279
ILMN_1795930	ILMN_13328_5050541_ENSG00000171522_PTGER4	5	40380858	-0.185712	0.115705	1	rs62359405
ILMN_1795930	ILMN_13328_5050541_ENSG00000171522_PTGER4	5	40381056	0.0903018	0.447388	1	rs7445978
ILMN_1795930	ILMN_13328_5050541_ENSG00000171522_PTGER4	5	40381620	-0.0709868	0.550643	1	rs1031168
ILMN_1795930	ILMN_13328_5050541_ENSG00000171522_PTGER4	5	40382134	-0.00983834	0.934162	1	rs56027413
ILMN_1795930	ILMN_13328_5050541_ENSG00000171522_PTGER4	5	40382428	-0.185712	0.115705	1	rs12520940
ILMN_1795930	ILMN_13328_5050541_ENSG00000171522_PTGER4	5	40382517	-0.0761554	0.521931	1	.
ILMN_1795930	ILMN_13328_5050541_ENSG00000171522_PTGER4	5	40382980	-0.185712	0.115705	1	rs55763835
ILMN_1795930	ILMN_13328_5050541_ENSG00000171522_PTGER4	5	40382982	-0.203858	0.083645	1	.
ILMN_1795930	ILMN_13328_5050541_ENSG00000171522_PTGER4	5	40383139	-0.185712	0.115705	1	rs16869876
ILMN_1795930	ILMN_13328_5050541_ENSG00000171522_PTGER4	5	40383620	0.0903018	0.447388	1	rs2120855
ILMN_1795930	ILMN_13328_5050541_ENSG00000171522_PTGER4	5	40383701	-0.185712	0.115705	1	rs56353117
ILMN_1795930	ILMN_13328_5050541_ENSG00000171522_PTGER4	5	40384061	0.0996939	0.40137	1	rs895123
ILMN_1795930	ILMN_13328_5050541_ENSG00000171522_PTGER4	5	40384295	0.127808	0.281227	1	rs11952844
ILMN_1795930	ILMN_13328_5050541_ENSG00000171522_PTGER4	5	40385114	-0.135158	0.254246	1	rs56078230
ILMN_1795930	ILMN_13328_5050541_ENSG00000171522_PTGER4	5	40385134	-0.152724	0.197074	1	rs10473187
ILMN_1795930	ILMN_13328_5050541_ENSG00000171522_PTGER4	5	40385142	0.149015	0.208302	1	rs56054640
ILMN_1795930	ILMN_13328_5050541_ENSG00000171522_PTGER4	5	40385241	-0.238539	0.0421191	1	rs12523046
ILMN_1795930	ILMN_13328_5050541_ENSG00000171522_PTGER4	5	40385790	-0.238539	0.0421191	1	rs12523160
ILMN_1795930	ILMN_13328_5050541_ENSG00000171522_PTGER4	5	40386555	-0.218501	0.0632881	1	rs1002922
ILMN_1795930	ILMN_13328_5050541_ENSG00000171522_PTGER4	5	40387173	-0.238539	0.0421191	1	rs12519453
ILMN_1795930	ILMN_13328_5050541_ENSG00000171522_PTGER4	5	40387432	0.0903018	0.447388	1	rs12656644
ILMN_1795930	ILMN_13328_5050541_ENSG00000171522_PTGER4	5	40388450	0.0105582	0.929356	1	rs2120856
ILMN_1795930	ILMN_13328_5050541_ENSG00000171522_PTGER4	5	40389129	-0.133753	0.259261	1	rs1550761
ILMN_1795930	ILMN_13328_5050541_ENSG00000171522_PTGER4	5	40389287	0.0996939	0.40137	1	rs1124233
ILMN_1795930	ILMN_13328_5050541_ENSG00000171522_PTGER4	5	40389552	0.149015	0.208302	1	rs56119268
ILMN_1795930	ILMN_13328_5050541_ENSG00000171522_PTGER4	5	40389852	0.0996939	0.40137	1	rs12187530
ILMN_1795930	ILMN_13328_5050541_ENSG00000171522_PTGER4	5	40390932	0.149015	0.208302	1	rs2034182
ILMN_1795930	ILMN_13328_5050541_ENSG00000171522_PTGER4	5	40391104	-0.152724	0.197074	1	rs6865484
ILMN_1795930	ILMN_13328_5050541_ENSG00000171522_PTGER4	5	40391932	0.114257	0.33579	1	rs12658567
ILMN_1795930	ILMN_13328_5050541_ENSG00000171522_PTGER4	5	40392200	-0.238539	0.0421191	1	rs2197428
ILMN_1795930	ILMN_13328_5050541_ENSG00000171522_PTGER4	5	40392226	0.0996939	0.40137	1	rs2371685
ILMN_1795930	ILMN_13328_5050541_ENSG00000171522_PTGER4	5	40392384	-0.238539	0.0421191	1	rs56284872
ILMN_1795930	ILMN_13328_5050541_ENSG00000171522_PTGER4	5	40392728	0.0996939	0.40137	1	rs4613763
ILMN_1795930	ILMN_13328_5050541_ENSG00000171522_PTGER4	5	40393192	-0.103584	0.383158	1	.
ILMN_1795930	ILMN_13328_5050541_ENSG00000171522_PTGER4	5	40393605	-0.238539	0.0421191	1	rs10512734
ILMN_1795930	ILMN_13328_5050541_ENSG00000171522_PTGER4	5	40393852	-0.238539	0.0421191	1	rs1992662
ILMN_1795930	ILMN_13328_5050541_ENSG00000171522_PTGER4	5	40394201	0.0996939	0.40137	1	rs10512735
ILMN_1795930	ILMN_13328_5050541_ENSG00000171522_PTGER4	5	40394671	0.0996939	0.40137	1	rs6897633
ILMN_1795930	ILMN_13328_5050541_ENSG00000171522_PTGER4	5	40394934	-0.145589	0.21907	1	rs55923511
ILMN_1795930	ILMN_13328_5050541_ENSG00000171522_PTGER4	5	40394936	0.149015	0.208302	1	rs2166194
ILMN_1795930	ILMN_13328_5050541_ENSG00000171522_PTGER4	5	40394954	-0.238539	0.0421191	1	rs16869930
ILMN_1795930	ILMN_13328_5050541_ENSG00000171522_PTGER4	5	40395386	-0.238539	0.0421191	1	rs10512736
ILMN_1795930	ILMN_13328_5050541_ENSG00000171522_PTGER4	5	40395637	-0.164412	0.164537	1	rs55754291
ILMN_1795930	ILMN_13328_5050541_ENSG00000171522_PTGER4	5	40395780	0.0394345	0.740462	1	rs138449685
ILMN_1795930	ILMN_13328_5050541_ENSG00000171522_PTGER4	5	40396425	0.0996939	0.40137	1	rs11749040
ILMN_1795930	ILMN_13328_5050541_ENSG00000171522_PTGER4	5	40396940	0.0903018	0.447388	1	rs11291962
ILMN_1795930	ILMN_13328_5050541_ENSG00000171522_PTGER4	5	40397352	-0.187328	0.112515	1	rs16869934
ILMN_1795930	ILMN_13328_5050541_ENSG00000171522_PTGER4	5	40397378	-0.187328	0.112515	1	rs56131636
ILMN_1795930	ILMN_13328_5050541_ENSG00000171522_PTGER4	5	40397400	-0.187328	0.112515	1	rs55904678
ILMN_1795930	ILMN_13328_5050541_ENSG00000171522_PTGER4	5	40397911	-0.187328	0.112515	1	rs9292769
ILMN_1795930	ILMN_13328_5050541_ENSG00000171522_PTGER4	5	40398123	-0.163553	0.166785	1	.
ILMN_1795930	ILMN_13328_5050541_ENSG00000171522_PTGER4	5	40398190	0.0996939	0.40137	1	rs113957080
ILMN_1795930	ILMN_13328_5050541_ENSG00000171522_PTGER4	5	40398190	0.0996939	0.40137	1	rs113957080
ILMN_1795930	ILMN_13328_5050541_ENSG00000171522_PTGER4	5	40398923	0.0645721	0.587303	1	rs55740080
ILMN_1795930	ILMN_13328_5050541_ENSG00000171522_PTGER4	5	40399074	-0.187328	0.112515	1	rs55673407
ILMN_1795930	ILMN_13328_5050541_ENSG00000171522_PTGER4	5	40399096	-0.152724	0.197074	1	rs6880778
ILMN_1795930	ILMN_13328_5050541_ENSG00000171522_PTGER4	5	40399246	0.0903018	0.447388	1	rs10941505
ILMN_1795930	ILMN_13328_5050541_ENSG00000171522_PTGER4	5	40399541	-0.187328	0.112515	1	rs4957130
ILMN_1795930	ILMN_13328_5050541_ENSG00000171522_PTGER4	5	40400020	0.0996939	0.40137	1	rs11738106
ILMN_1795930	ILMN_13328_5050541_ENSG00000171522_PTGER4	5	40400234	-0.173769	0.141489	1	rs56320741
ILMN_1795930	ILMN_13328_5050541_ENSG00000171522_PTGER4	5	40400885	0.0903018	0.447388	1	rs6891952
ILMN_1795930	ILMN_13328_5050541_ENSG00000171522_PTGER4	5	40401030	-0.187328	0.112515	1	rs57970171
ILMN_1795930	ILMN_13328_5050541_ENSG00000171522_PTGER4	5	40401152	-0.187328	0.112515	1	rs56694910
ILMN_1795930	ILMN_13328_5050541_ENSG00000171522_PTGER4	5	40401509	0.0996939	0.40137	1	rs17234657
ILMN_1795930	ILMN_13328_5050541_ENSG00000171522_PTGER4	5	40401688	-0.119875	0.312407	1	.
ILMN_1795930	ILMN_13328_5050541_ENSG00000171522_PTGER4	5	40401689	-0.130236	0.272108	1	rs1445009
ILMN_1795930	ILMN_13328_5050541_ENSG00000171522_PTGER4	5	40401689	-0.0812126	0.494586	1	rs1445009
ILMN_1795930	ILMN_13328_5050541_ENSG00000171522_PTGER4	5	40402233	0.0996939	0.40137	1	rs6879283
ILMN_1795930	ILMN_13328_5050541_ENSG00000171522_PTGER4	5	40402533	-0.119875	0.312407	1	rs6883686
ILMN_1795930	ILMN_13328_5050541_ENSG00000171522_PTGER4	5	40402677	0.0996939	0.40137	1	rs6883975
ILMN_1795930	ILMN_13328_5050541_ENSG00000171522_PTGER4	5	40402692	0.0903018	0.447388	1	rs10473189
ILMN_1795930	ILMN_13328_5050541_ENSG00000171522_PTGER4	5	40402783	0.0645721	0.587303	1	rs4957280
ILMN_1795930	ILMN_13328_5050541_ENSG00000171522_PTGER4	5	40402913	-0.187328	0.112515	1	rs1025969
ILMN_1795930	ILMN_13328_5050541_ENSG00000171522_PTGER4	5	40403193	0.0996939	0.40137	1	rs1373694
ILMN_1795930	ILMN_13328_5050541_ENSG00000171522_PTGER4	5	40404155	0.0645721	0.587303	1	rs11738450
ILMN_1795930	ILMN_13328_5050541_ENSG00000171522_PTGER4	5	40404227	0.0903018	0.447388	1	rs6879428
ILMN_1795930	ILMN_13328_5050541_ENSG00000171522_PTGER4	5	40404912	0.0645721	0.587303	1	rs7723981
ILMN_1795930	ILMN_13328_5050541_ENSG00000171522_PTGER4	5	40405611	-0.0598536	0.614954	1	.
ILMN_1795930	ILMN_13328_5050541_ENSG00000171522_PTGER4	5	40406050	-0.152724	0.197074	1	rs6890268
ILMN_1795930	ILMN_13328_5050541_ENSG00000171522_PTGER4	5	40406130	-0.152724	0.197074	1	rs6871591
ILMN_1795930	ILMN_13328_5050541_ENSG00000171522_PTGER4	5	40406238	0.0903018	0.447388	1	rs6891041
ILMN_1795930	ILMN_13328_5050541_ENSG00000171522_PTGER4	5	40406260	0.0645721	0.587303	1	rs6895021
ILMN_1795930	ILMN_13328_5050541_ENSG00000171522_PTGER4	5	40406845	0.0645721	0.587303	1	rs1445006
ILMN_1795930	ILMN_13328_5050541_ENSG00000171522_PTGER4	5	40406985	0.0996939	0.40137	1	rs6896243
ILMN_1795930	ILMN_13328_5050541_ENSG00000171522_PTGER4	5	40407033	0.0903018	0.447388	1	rs10072596
ILMN_1795930	ILMN_13328_5050541_ENSG00000171522_PTGER4	5	40407318	0.0645721	0.587303	1	rs16869977
ILMN_1795930	ILMN_13328_5050541_ENSG00000171522_PTGER4	5	40408434	0.0645721	0.587303	1	rs56268761
ILMN_1795930	ILMN_13328_5050541_ENSG00000171522_PTGER4	5	40408939	0.0645721	0.587303	1	rs55891514
ILMN_1795930	ILMN_13328_5050541_ENSG00000171522_PTGER4	5	40409310	-0.318418	0.00604253	0.95	.
ILMN_1795930	ILMN_13328_5050541_ENSG00000171522_PTGER4	5	40409850	-0.164412	0.164537	1	rs55652360
ILMN_1795930	ILMN_13328_5050541_ENSG00000171522_PTGER4	5	40410043	0.111884	0.345987	1	rs10512737
ILMN_1795930	ILMN_13328_5050541_ENSG00000171522_PTGER4	5	40410584	-0.152724	0.197074	1	rs11742570
ILMN_1795930	ILMN_13328_5050541_ENSG00000171522_PTGER4	5	40410739	0.111884	0.345987	1	rs11739261
ILMN_1795930	ILMN_13328_5050541_ENSG00000171522_PTGER4	5	40410935	-0.152724	0.197074	1	rs6451493
ILMN_1795930	ILMN_13328_5050541_ENSG00000171522_PTGER4	5	40411291	-0.152724	0.197074	1	rs6451494
ILMN_1795930	ILMN_13328_5050541_ENSG00000171522_PTGER4	5	40411414	0.077941	0.512189	1	rs6883302
ILMN_1795930	ILMN_13328_5050541_ENSG00000171522_PTGER4	5	40411910	-0.152724	0.197074	1	rs6883964
ILMN_1795930	ILMN_13328_5050541_ENSG00000171522_PTGER4	5	40412018	-0.187328	0.112515	1	rs12515722
ILMN_1795930	ILMN_13328_5050541_ENSG00000171522_PTGER4	5	40412195	-0.152724	0.197074	1	rs12655810
ILMN_1795930	ILMN_13328_5050541_ENSG00000171522_PTGER4	5	40412335	0.077941	0.512189	1	rs12655827
ILMN_1795930	ILMN_13328_5050541_ENSG00000171522_PTGER4	5	40412357	0.111884	0.345987	1	rs17235132
ILMN_1795930	ILMN_13328_5050541_ENSG00000171522_PTGER4	5	40412466	-0.152724	0.197074	1	rs6888952
ILMN_1795930	ILMN_13328_5050541_ENSG00000171522_PTGER4	5	40412509	-0.187328	0.112515	1	rs55937028
ILMN_1795930	ILMN_13328_5050541_ENSG00000171522_PTGER4	5	40412590	0.0623781	0.60009	1	rs6889125
ILMN_1795930	ILMN_13328_5050541_ENSG00000171522_PTGER4	5	40412607	-0.152724	0.197074	1	rs10473190
ILMN_1795930	ILMN_13328_5050541_ENSG00000171522_PTGER4	5	40412944	-0.152724	0.197074	1	rs10473191
ILMN_1795930	ILMN_13328_5050541_ENSG00000171522_PTGER4	5	40413430	0.111884	0.345987	1	rs55782190
ILMN_1795930	ILMN_13328_5050541_ENSG00000171522_PTGER4	5	40414419	-0.152724	0.197074	1	rs1445004
ILMN_1795930	ILMN_13328_5050541_ENSG00000171522_PTGER4	5	40414595	0.0645721	0.587303	1	rs4957131
ILMN_1795930	ILMN_13328_5050541_ENSG00000171522_PTGER4	5	40414886	-0.152724	0.197074	1	rs7711427
ILMN_1795930	ILMN_13328_5050541_ENSG00000171522_PTGER4	5	40414918	0.0526228	0.658376	1	rs16869999
ILMN_1795930	ILMN_13328_5050541_ENSG00000171522_PTGER4	5	40414965	0.106842	0.368291	1	rs72257654
ILMN_1795930	ILMN_13328_5050541_ENSG00000171522_PTGER4	5	40414968	-0.0146703	0.90196	1	rs10596585
ILMN_1795930	ILMN_13328_5050541_ENSG00000171522_PTGER4	5	40414989	0.121241	0.306884	1	rs1992661
ILMN_1795930	ILMN_13328_5050541_ENSG00000171522_PTGER4	5	40415067	-0.152724	0.197074	1	rs1992660
ILMN_1795930	ILMN_13328_5050541_ENSG00000171522_PTGER4	5	40415453	-0.024263	0.838545	1	rs73089014
ILMN_1795930	ILMN_13328_5050541_ENSG00000171522_PTGER4	5	40415611	-0.183617	0.119947	1	rs10071761
ILMN_1795930	ILMN_13328_5050541_ENSG00000171522_PTGER4	5	40417049	0.111884	0.345987	1	rs75340110
ILMN_1795930	ILMN_13328_5050541_ENSG00000171522_PTGER4	5	40417580	-0.183617	0.119947	1	rs4957281
ILMN_1795930	ILMN_13328_5050541_ENSG00000171522_PTGER4	5	40417841	-0.149328	0.207338	1	rs2371720
ILMN_1795930	ILMN_13328_5050541_ENSG00000171522_PTGER4	5	40418135	-0.149039	0.208228	1	rs12654092
ILMN_1795930	ILMN_13328_5050541_ENSG00000171522_PTGER4	5	40418196	-0.183617	0.119947	1	rs2197427
ILMN_1795930	ILMN_13328_5050541_ENSG00000171522_PTGER4	5	40418264	-0.149328	0.207338	1	rs6873829
ILMN_1795930	ILMN_13328_5050541_ENSG00000171522_PTGER4	5	40418273	-0.183617	0.119947	1	rs2197426
ILMN_1795930	ILMN_13328_5050541_ENSG00000171522_PTGER4	5	40418355	-0.162839	0.168671	1	rs2197425
ILMN_1795930	ILMN_13328_5050541_ENSG00000171522_PTGER4	5	40418521	-0.183617	0.119947	1	rs4957286
ILMN_1795930	ILMN_13328_5050541_ENSG00000171522_PTGER4	5	40418741	-0.149328	0.207338	1	rs6874571
ILMN_1795930	ILMN_13328_5050541_ENSG00000171522_PTGER4	5	40419143	-0.117947	0.320312	1	rs114400949
ILMN_1795930	ILMN_13328_5050541_ENSG00000171522_PTGER4	5	40419429	-0.149328	0.207338	1	rs149200362
ILMN_1795930	ILMN_13328_5050541_ENSG00000171522_PTGER4	5	40419595	0.111884	0.345987	1	rs138282823
ILMN_1795930	ILMN_13328_5050541_ENSG00000171522_PTGER4	5	40419949	-0.149328	0.207338	1	rs10473192
ILMN_1795930	ILMN_13328_5050541_ENSG00000171522_PTGER4	5	40420298	0.0645721	0.587303	1	rs144311640
ILMN_1795930	ILMN_13328_5050541_ENSG00000171522_PTGER4	5	40420658	0.0751166	0.52764	1	rs7705708
ILMN_1795930	ILMN_13328_5050541_ENSG00000171522_PTGER4	5	40420666	-0.149328	0.207338	1	rs7705462
ILMN_1795930	ILMN_13328_5050541_ENSG00000171522_PTGER4	5	40420882	-0.13768	0.245406	1	rs56344733
ILMN_1795930	ILMN_13328_5050541_ENSG00000171522_PTGER4	5	40420985	0.0645721	0.587303	1	rs150468143
ILMN_1795930	ILMN_13328_5050541_ENSG00000171522_PTGER4	5	40421075	0.0978148	0.410347	1	rs10043394
[truncated: 1,265 more rows]
